# Supplementary material for: ICA1 affects APP processing through the PICK1‐PKCα signaling pathway
Source: CNS Neurosci Ther. 2024 Jun 17;30(6):e14754. doi: 10.1111/cns.14754 (PMC11181291; doi:10.1111/cns.14754)
Supplement: Supplementary file 4 — Table S1. [file CNS-30-e14754-s003.zip]

Archive with 2 entries (2 files):
- Supplemental Table.xlsx
- supplementary table legend.docx
