# Supplementary material for: ICA1 affects APP processing through the PICK1‐PKCα signaling pathway
Source: CNS Neurosci Ther. 2024 Jun 17;30(6):e14754. doi: 10.1111/cns.14754 (PMC11181291; doi:10.1111/cns.14754)
Supplement: Supplementary file 4 — Table S1. [file CNS-30-e14754-s003.zip › Supplemental Table.xlsx]

## Sheet: differentially expressed genes
gene_id	gene_name	EntrezID	transcript_id	GO	KEGG	KO_ENTRY	EC	Description	trans_type	DO	Reactome	si_ICA1_1	si_ICA1_2	si_ICA1_3	si_NC_1	si_NC_2	si_NC_3	pval	qval	fc	log2(fc)	regulation	significant
ENSG00000103426	CORO7-PAM16	100529144	ENST00000572467;ENST00000575334	GO:0000139(Golgi membrane);GO:0005515(protein binding);GO:0005794(Golgi apparatus);GO:0005829(cytosol);GO:0016020(membrane);GO:0016020(membrane)				CORO7-PAM16 readthrough [Source:HGNC Symbol;Acc:HGNC:44424]	protein_coding;nonsense_mediated_decay			0.56999	0.626123	0.213164	3.82	4.19223	3.17242	2.10447e-24	7.0083e-20	0.126001	-2.98849	down	yes
ENSG00000167460	TPM4	7171	ENST00000589897;ENST00000668959;ENST00000655004;ENST00000645471;ENST00000659595;ENST00000647037;ENST00000643579;ENST00000586193;ENST00000643494;ENST00000670382;ENST00000300933;ENST00000586833;ENST00000642221;ENST00000658224;ENST00000344824;ENST00000588410;ENST00000657915;ENST00000588483;ENST00000592138;ENST00000664983;ENST00000663894;ENST00000591645;ENST00000654417;ENST00000591226	GO:0001649(osteoblast differentiation);GO:0001725(stress fiber);GO:0002102(podosome);GO:0003779(actin binding);GO:0005509(calcium ion binding);GO:0005515(protein binding);GO:0005737(cytoplasm);GO:0005829(cytosol);GO:0005856(cytoskeleton);GO:0005862(muscle thin filament tropomyosin);GO:0005884(actin filament);GO:0005925(focal adhesion);GO:0006936(muscle contraction);GO:0007015(actin filament organ…	04260(Cardiac muscle contraction);04261(Adrenergic signaling in cardiomyocytes);05410(Hypertrophic cardiomyopathy);05414(Dilated cardiomyopathy);05414(Dilated cardiomyopathy)			tropomyosin 4 [Source:HGNC Symbol;Acc:HGNC:12013]	protein_coding;processed_transcript;retained_intron;nonsense_mediated_decay	DOID:150(disease_of_mental_health);DOID:1561(cognitive_disorder);DOID:2468(psychotic_disorder);DOID:4(disease);DOID:5419(schizophrenia)	R-HSA-390593(ATP Hydrolysis By Myosin);R-HSA-390595(Calcium Binds Troponin-C);R-HSA-390597(Release Of ADP From Myosin);R-HSA-390598(Myosin Binds ATP);R-HSA-445699(ATP Hydrolysis By Myosin);R-HSA-445700(Myosin Binds ATP);R-HSA-445704(Calcium Binds Caldesmon);R-HSA-445705(Release Of ADP From Myosin);R-HSA-9018794(RHOV binds effectors at the plasma membrane);R-HSA-9700179(Ligand-independent dimeriza…	29.5267	34.4579	34.108	22.5538	22.475	23.2476	6.32011e-18	1.05236e-13	1.4367	0.522758	up	no
ENSG00000166197	NOLC1	9221	ENST00000405356;ENST00000605788;ENST00000488254;ENST00000603946;ENST00000461421;ENST00000476468;ENST00000370007	GO:0000166(nucleotide binding);GO:0000278(mitotic cell cycle);GO:0001093(TFIIB-class transcription factor binding);GO:0001650(fibrillar center);GO:0003723(RNA binding);GO:0005515(protein binding);GO:0005524(ATP binding);GO:0005525(GTP binding);GO:0005634(nucleus);GO:0005654(nucleoplasm);GO:0005730(nucleolus);GO:0005737(cytoplasm);GO:0006364(rRNA processing);GO:0006417(regulation of translation);G…				nucleolar and coiled-body phosphoprotein 1 [Source:HGNC Symbol;Acc:HGNC:15608]	protein_coding;nonsense_mediated_decay	DOID:0050177(monogenic_disease);DOID:0050736(autosomal_dominant_disease);DOID:0050739(autosomal_genetic_disease);DOID:0080000(muscular_disease);DOID:12377(spinal_muscular_atrophy);DOID:1289(neurodegenerative_disease);DOID:17(musculoskeletal_system_disease);DOID:231(motor_neuron_disease);DOID:331(central_nervous_system_disease);DOID:423(myopathy);DOID:4(disease);DOID:5683(hereditary_breast_ovarian…		88.8604	89.788	88.5582	70.1246	70.7011	67.6543	2.1412e-15	2.37687e-11	1.28169	0.358046	up	no
ENSG00000288473	ENSG00000288473		ENST00000477288					novel protein	retained_intron			7.78334	8.67608	8.14002	13.0616	12.3352	15.4667	7.64224e-15	6.36255e-11	0.601992	-0.732183	down	no
ENSG00000162613	FUBP1	8880	ENST00000483894;ENST00000474632;ENST00000489495;ENST00000488814;ENST00000492405;ENST00000370768;ENST00000294623;ENST00000370767;ENST00000487684;ENST00000470287;ENST00000421641	GO:0003676(nucleic acid binding);GO:0003677(DNA binding);GO:0003697(single-stranded DNA binding);GO:0003723(RNA binding);GO:0003729(mRNA binding);GO:0005515(protein binding);GO:0005634(nucleus);GO:0005654(nucleoplasm);GO:0005737(cytoplasm);GO:0006355(regulation of DNA-templated transcription);GO:0010468(regulation of gene expression);GO:0010628(positive regulation of gene expression);GO:0110165(c…				far upstream element binding protein 1 [Source:HGNC Symbol;Acc:HGNC:4004]	processed_transcript;protein_coding;nonsense_mediated_decay	DOID:0050117(disease_by_infectious_agent);DOID:0050686(organ_system_cancer);DOID:10844(Japanese_encephalitis);DOID:1289(neurodegenerative_disease);DOID:14330(Parkinson's_disease);DOID:14566(disease_of_cellular_proliferation);DOID:150(disease_of_mental_health);DOID:1561(cognitive_disorder);DOID:162(cancer);DOID:2468(psychotic_disorder);DOID:263(kidney_cancer);DOID:3119(gastrointestinal_system_canc…		25.1331	26.5332	24.4959	19.5345	19.8692	18.5815	5.30783e-12	3.53522e-08	1.31348	0.39339	up	no
ENSG00000259040	BLOC1S5-TXNDC5	100526836	ENST00000439343	GO:0030133(transport vesicle);GO:0031083(BLOC-1 complex)				BLOC1S5-TXNDC5 readthrough (NMD candidate) [Source:HGNC Symbol;Acc:HGNC:42001]	nonsense_mediated_decay			0	0	0	0	0	18.2561	1.08532e-11	6.02386e-08	1.64329e-05	-15.8931	down	yes
ENSG00000121390	PSPC1	55269	ENST00000497722;ENST00000635251;ENST00000471658;ENST00000492741;ENST00000635562;ENST00000338910;ENST00000619300;ENST00000427943	GO:0001650(fibrillar center);GO:0002218(activation of innate immune response);GO:0002376(immune system process);GO:0003676(nucleic acid binding);GO:0003723(RNA binding);GO:0005515(protein binding);GO:0005634(nucleus);GO:0005654(nucleoplasm);GO:0005730(nucleolus);GO:0005737(cytoplasm);GO:0006355(regulation of DNA-templated transcription);GO:0016363(nuclear matrix);GO:0016607(nuclear speck);GO:0042…				paraspeckle component 1 [Source:HGNC Symbol;Acc:HGNC:20320]	retained_intron;nonsense_mediated_decay;protein_coding			11.0695	11.0553	11.8718	15.3483	16.3866	17.0467	2.80183e-11	1.33295e-07	0.696915	-0.520946	down	no
ENSG00000145391	SETD7	80854	ENST00000506866;ENST00000515101;ENST00000274031;ENST00000404104;ENST00000406354;ENST00000608795;ENST00000608958	GO:0002039(p53 binding);GO:0005515(protein binding);GO:0005634(nucleus);GO:0005654(nucleoplasm);GO:0005694(chromosome);GO:0005730(nucleolus);GO:0006325(chromatin organization);GO:0006355(regulation of DNA-templated transcription);GO:0006479(protein methylation);GO:0006974(cellular response to DNA damage stimulus);GO:0008168(methyltransferase activity);GO:0016279(protein-lysine N-methyltransferase…	00310(Lysine degradation);01100(Metabolic pathways);04068(FoxO signaling pathway);04068(FoxO signaling pathway)	K11431	EC:2.1.1.364	SET domain containing 7, histone lysine methyltransferase [Source:HGNC Symbol;Acc:HGNC:30412]	protein_coding;retained_intron;processed_transcript		R-HSA-5159245(SETD3, SETD7 (KMT7), WHSC1L1 (KMT3F), Core MLL complex methylate lysine-5 of histone H3 (H3K4))	12.58	13.4376	13.0396	10.4506	10.1057	9.93871	5.47517e-11	2.27918e-07	1.28077	0.357012	up	no
ENSG00000274049	INO80B-WBP1	100532735	ENST00000452361	GO:0006338(chromatin remodeling);GO:0031011(Ino80 complex)				INO80B-WBP1 readthrough (NMD candidate) [Source:HGNC Symbol;Acc:HGNC:49199]	nonsense_mediated_decay			0	0	0	0	0	7.42911	2.08907e-10	7.73004e-07	4.03817e-05	-14.5959	down	yes
ENSG00000198911	SREBF2	6721	ENST00000612482;ENST00000361204;ENST00000424354;ENST00000462539;ENST00000464119;ENST00000491541;ENST00000463741;ENST00000435061;ENST00000490262	GO:0000122(negative regulation of transcription by RNA polymerase II);GO:0000139(Golgi membrane);GO:0000785(chromatin);GO:0000976(transcription cis-regulatory region binding);GO:0000978(RNA polymerase II cis-regulatory region sequence-specific DNA binding);GO:0000981(DNA-binding transcription factor activity, RNA polymerase II-specific);GO:0001227(DNA-binding transcription repressor activity, RNA…				sterol regulatory element binding transcription factor 2 [Source:HGNC Symbol;Acc:HGNC:11290]	protein_coding;nonsense_mediated_decay;retained_intron;processed_transcript	DOID:0014667(disease_of_metabolism);DOID:0050828(artery_disease);DOID:1074(kidney_failure);DOID:114(heart_disease);DOID:1287(cardiovascular_system_disease);DOID:1307(dementia);DOID:14504(Niemann_Pick_disease);DOID:14566(disease_of_cellular_proliferation);DOID:150(disease_of_mental_health);DOID:1561(cognitive_disorder);DOID:162(cancer);DOID:178(vascular_disease);DOID:18(urinary_system_disease);DOI…	R-HSA-1655823(Expression of Isopentenyl-diphosphate Delta-isomerase 1 (IDI1));R-HSA-1655824(Expression of Farnesyl Diphosphate Synthase (FDPS));R-HSA-1655825(SREBP1A,1C,2:SCAP binds CopII Coat Complex);R-HSA-1655826(Expression of 3-Hydroxy-3-methylglutaryl-coenzyme A Reductase (HMGCR));R-HSA-1655827(Expression of 7-Dehydrocholesterol Reductase (DHCR7));R-HSA-1655828(Expression of Lanosterol Synth…	18.5657	16.4686	17.8496	23.3057	22.8477	22.0242	2.8283e-09	9.3149e-06	0.775678	-0.366471	down	no
ENSG00000205571	SMN2	6607	ENST00000511812;ENST00000626847;ENST00000506734;ENST00000380742;ENST00000380743;ENST00000638794;ENST00000628696;ENST00000380741;ENST00000614240;ENST00000503678;ENST00000511873;ENST00000509805;ENST00000505346;ENST00000514914;ENST00000508258;ENST00000507458	GO:0000245(spliceosomal complex assembly);GO:0000387(spliceosomal snRNP assembly);GO:0003723(RNA binding);GO:0005515(protein binding);GO:0005634(nucleus);GO:0005654(nucleoplasm);GO:0005737(cytoplasm);GO:0005829(cytosol);GO:0006353(DNA-templated transcription termination);GO:0006397(mRNA processing);GO:0007399(nervous system development);GO:0008380(RNA splicing);GO:0015030(Cajal body);GO:0016604(n…	03013(RNA transport);03013(RNA transport)			survival of motor neuron 2, centromeric [Source:HGNC Symbol;Acc:HGNC:11118]	protein_coding;nonsense_mediated_decay;retained_intron		R-HSA-191763(snRNP:Snurportin complex formation);R-HSA-191784(snRNA Cap hypermethylation);R-HSA-191786(snRNP complex assembly);R-HSA-191790(Loading and methylation of Sm proteins onto SMN Complexes);R-HSA-191830(snRNP nuclear import and release)	21.9307	23.6237	21.3168	13.8509	16.9703	13.1333	3.07681e-09	9.3149e-06	1.52137	0.605375	up	no
ENSG00000267062	ENSG00000267062		ENST00000585496					novel transcript, antisense to PRDX2	lncRNA			0	0	0	0	0	12.6035	4.48244e-09	1.24395e-05	2.3803e-05	-15.3585	down	yes
ENSG00000259171	ENSG00000259171		ENST00000553909					novel protein, ANG-RNASE4 readthrough	protein_coding			0	0	0	2.16797	0	0	6.22198e-09	1.59388e-05	0.000138378	-12.8191	down	yes
ENSG00000256500	ENSG00000256500		ENST00000472726	GO:0005515(protein binding);GO:0005737(cytoplasm);GO:0005739(mitochondrion);GO:0005743(mitochondrial inner membrane);GO:0005856(cytoskeleton);GO:0005871(kinesin complex);GO:0005874(microtubule);GO:0016020(membrane);GO:0097193(intrinsic apoptotic signaling pathway)				novel protein	protein_coding			0	0	1.82784	0	0	0	8.97511e-09	2.13492e-05	6092.8	12.5729	up	yes
ENSG00000272162	ENSG00000272162		ENST00000480294	GO:0016020(membrane);GO:0016021(integral component of membrane)				novel transcript, TMEM14B-SYCP2L readthrough	nonsense_mediated_decay			0	0	0	1.33063	0	0	1.52341e-08	3.38217e-05	0.000225458	-12.1149	down	yes
ENSG00000165806	CASP7	840	ENST00000621345;ENST00000429617;ENST00000369331;ENST00000345633;ENST00000369321;ENST00000614447;ENST00000369318;ENST00000369315;ENST00000621607;ENST00000672138;ENST00000452490;ENST00000468790;ENST00000487232	GO:0004190(aspartic-type endopeptidase activity);GO:0004197(cysteine-type endopeptidase activity);GO:0005515(protein binding);GO:0005634(nucleus);GO:0005654(nucleoplasm);GO:0005737(cytoplasm);GO:0005829(cytosol);GO:0006508(proteolysis);GO:0006915(apoptotic process);GO:0007507(heart development);GO:0008233(peptidase activity);GO:0008234(cysteine-type peptidase activity);GO:0009411(response to UV);…	04210(Apoptosis);04215(Apoptosis - multiple species);04668(TNF signaling pathway);04932(Non-alcoholic fatty liver disease);05010(Alzheimer disease);05022(Pathways of neurodegeneration - multiple diseases);05130(Pathogenic Escherichia coli infection);05132(Salmonella infection);05133(Pertussis);05134(Legionellosis);05200(Pathways in cancer);05200(Pathways in cancer)	K04397	EC:3.4.22.60	caspase 7 [Source:HGNC Symbol;Acc:HGNC:1508]	protein_coding;processed_transcript;retained_intron	DOID:0050686(organ_system_cancer);DOID:0050687(cell_type_cancer);DOID:0080001(bone_disease);DOID:10534(stomach_cancer);DOID:1091(tooth_disease);DOID:14566(disease_of_cellular_proliferation);DOID:162(cancer);DOID:17(musculoskeletal_system_disease);DOID:1909(melanoma);DOID:3119(gastrointestinal_system_cancer);DOID:3342(bone_inflammation_disease);DOID:3388(periodontal_disease);DOID:403(mouth_disease…	R-HSA-114261(Cleavage of Procaspase-7 by the apoptosome);R-HSA-114354(SMAC binds XIAP:Caspase-7);R-HSA-114392(Dissociation of Caspase-7 from DIABLO:XIAP:Caspase-7);R-HSA-201628(Caspase-mediated cleavage of vimentin at DSVD (85));R-HSA-201634(Caspase-mediated cleavage of FADK 1);R-HSA-201639(Caspase-mediated cleavage of GAS2);R-HSA-351901(Caspase-mediated cleavage of MST3);R-HSA-351936(Caspase-med…	13.3617	15.014	13.2271	10.0947	9.66066	9.52573	1.95584e-08	4.07085e-05	1.42081	0.506714	up	no
ENSG00000081237	PTPRC	5788	ENST00000442510;ENST00000697635	GO:0000165(MAPK cascade);GO:0001779(natural killer cell differentiation);GO:0001915(negative regulation of T cell mediated cytotoxicity);GO:0001916(positive regulation of T cell mediated cytotoxicity);GO:0001960(negative regulation of cytokine-mediated signaling pathway);GO:0002244(hematopoietic progenitor cell differentiation);GO:0002639(positive regulation of immunoglobulin production);GO:00027…	04514(Cell adhesion molecules);04660(T cell receptor signaling pathway);04666(Fc gamma R-mediated phagocytosis);05132(Salmonella infection);05340(Primary immunodeficiency);05340(Primary immunodeficiency)	K06478	EC:3.1.3.48	protein tyrosine phosphatase receptor type C [Source:HGNC Symbol;Acc:HGNC:9666]	protein_coding;retained_intron	DOID:0014667(disease_of_metabolism);DOID:0050013(carbohydrate_metabolism_disease);DOID:0050117(disease_by_infectious_agent);DOID:0050686(organ_system_cancer);DOID:0050828(artery_disease);DOID:0060005(autoimmune_disease_of_endocrine_system);DOID:0060031(autoimmune_disease_of_gastrointestinal_tract);DOID:0060056(hypersensitivity_reaction_disease);DOID:0060083(immune_system_cancer);DOID:0060158(acqu…	R-HSA-202214(Dephosphorylation of Lck-pY505 by CD45);R-HSA-202233(Inactivation of Lck by Csk);R-HSA-373746(SEMA4D interacts with CD45);R-HSA-6798743(Exocytosis of secretory granule membrane proteins)	0	0	0	0	0	0.105055	2.44229e-08	4.59816e-05	0.00285564	-8.45197	down	yes
ENSG00000138757	G3BP2	9908	ENST00000679329;ENST00000678123;ENST00000678578;ENST00000677876;ENST00000677192;ENST00000678552;ENST00000676584;ENST00000678329;ENST00000677889;ENST00000676974;ENST00000678244;ENST00000678447;ENST00000678875;ENST00000677583;ENST00000677606;ENST00000677620;ENST00000676470;ENST00000677333;ENST00000679281;ENST00000678971;ENST00000677265;ENST00000678122;ENST00000678100;ENST00000678062;ENST00000676666…	GO:0002376(immune system process);GO:0003676(nucleic acid binding);GO:0003723(RNA binding);GO:0003729(mRNA binding);GO:0005515(protein binding);GO:0005737(cytoplasm);GO:0005829(cytosol);GO:0007253(cytoplasmic sequestering of NF-kappaB);GO:0007265(Ras protein signal transduction);GO:0010494(cytoplasmic stress granule);GO:0030159(signaling receptor complex adaptor activity);GO:0034063(stress granul…				G3BP stress granule assembly factor 2 [Source:HGNC Symbol;Acc:HGNC:30291]	retained_intron;protein_coding;nonsense_mediated_decay;processed_transcript		R-HSA-9729481(SARS-CoV-2 N binds to G3BP1,G3BP2)	16.4058	14.7563	16.101	12.4272	12.9067	12.1326	2.48534e-08	4.59816e-05	1.26147	0.33511	up	no
ENSG00000078596	ITM2A	9452	ENST00000373298;ENST00000434584;ENST00000482194	GO:0001540(amyloid-beta binding);GO:0002317(plasma cell differentiation);GO:0005515(protein binding);GO:0005794(Golgi apparatus);GO:0005886(plasma membrane);GO:0016020(membrane);GO:0016021(integral component of membrane);GO:0042985(negative regulation of amyloid precursor protein biosynthetic process);GO:0042985(negative regulation of amyloid precursor protein biosynthetic process)				integral membrane protein 2A [Source:HGNC Symbol;Acc:HGNC:6173]	protein_coding;processed_transcript			0	0	0	0	0	0.703139	3.04159e-08	5.13522e-05	0.000426658	-11.1946	down	yes
ENSG00000283765	ENSG00000283765		ENST00000639401	GO:0004252(serine-type endopeptidase activity);GO:0016020(membrane);GO:0016021(integral component of membrane)				novel protein	protein_coding			2.89303	2.89733	3.26566	9.15009	7.42667	4.17969	3.08403e-08	5.13522e-05	0.436299	-1.19661	down	yes
ENSG00000248167	TRIM39-RPP21	202658	ENST00000623385	GO:0005829(cytosol);GO:0006396(RNA processing);GO:0008270(zinc ion binding);GO:0034470(ncRNA processing);GO:0046872(metal ion binding);GO:1902555(endoribonuclease complex);GO:1990904(ribonucleoprotein complex)				TRIM39-RPP21 readthrough [Source:HGNC Symbol;Acc:HGNC:38845]	protein_coding			0	0	0	0	0	0.790524	3.5508e-08	5.63089e-05	0.000379495	-11.3636	down	yes
ENSG00000078399	HOXA9	3205	ENST00000343483;ENST00000497089;ENST00000487384;ENST00000396345;ENST00000673744;ENST00000673917;ENST00000465941;ENST00000489695	GO:0000785(chromatin);GO:0000978(RNA polymerase II cis-regulatory region sequence-specific DNA binding);GO:0000981(DNA-binding transcription factor activity, RNA polymerase II-specific);GO:0001228(DNA-binding transcription activator activity, RNA polymerase II-specific);GO:0003677(DNA binding);GO:0003700(DNA-binding transcription factor activity);GO:0005515(protein binding);GO:0005634(nucleus);GO…	05202(Transcriptional misregulation in cancer);05202(Transcriptional misregulation in cancer)			homeobox A9 [Source:HGNC Symbol;Acc:HGNC:5109]	protein_coding;processed_transcript			21.7209	21.9104	22.7613	28.6505	28.6151	27.9614	4.02686e-08	6.09557e-05	0.779008	-0.360289	down	no
ENSG00000269955	FMC1-LUC7L2	100996928	ENST00000541515	GO:0003729(mRNA binding);GO:0005685(U1 snRNP);GO:0006376(mRNA splice site selection)				FMC1-LUC7L2 readthrough [Source:HGNC Symbol;Acc:HGNC:44671]	protein_coding			0	0	3.1397	0	0	0	4.459e-08	6.45625e-05	10465.7	13.3534	up	yes
ENSG00000135535	CD164	8763	ENST00000415861;ENST00000504373;ENST00000413644;ENST00000310786;ENST00000275080;ENST00000324953;ENST00000499860;ENST00000512821;ENST00000506649;ENST00000512212	GO:0005515(protein binding);GO:0005576(extracellular region);GO:0005764(lysosome);GO:0005765(lysosomal membrane);GO:0005768(endosome);GO:0005886(plasma membrane);GO:0005887(integral component of plasma membrane);GO:0006955(immune response);GO:0007155(cell adhesion);GO:0007157(heterophilic cell-cell adhesion via plasma membrane cell adhesion molecules);GO:0007162(negative regulation of cell adhesi…	04142(Lysosome);04142(Lysosome)			CD164 molecule [Source:HGNC Symbol;Acc:HGNC:1632]	retained_intron;protein_coding;processed_transcript	DOID:0060056(hypersensitivity_reaction_disease);DOID:1205(hypersensitivity_reaction_type_I_disease);DOID:14566(disease_of_cellular_proliferation);DOID:162(cancer);DOID:2914(immune_system_disease);DOID:4(disease);DOID:7(disease_of_anatomical_entity)		59.6433	57.472	59.5568	48.1343	51.0984	46.1098	5.4192e-08	7.51959e-05	1.21556	0.281617	up	no
ENSG00000261459	ENSG00000261459		ENST00000569360					novel transcript	nonsense_mediated_decay			0	0.89918	0	0	0	0	1.05861e-07	0.000141016	2997.27	11.5494	up	yes
ENSG00000089597	GANAB	23193	ENST00000346178;ENST00000356638;ENST00000540933;ENST00000648273;ENST00000528503;ENST00000534779;ENST00000531563;ENST00000526732;ENST00000534422;ENST00000525994;ENST00000524437;ENST00000526210;ENST00000526392;ENST00000529737;ENST00000534419	GO:0003723(RNA binding);GO:0003824(catalytic activity);GO:0004553(hydrolase activity, hydrolyzing O-glycosyl compounds);GO:0005515(protein binding);GO:0005783(endoplasmic reticulum);GO:0005788(endoplasmic reticulum lumen);GO:0005794(Golgi apparatus);GO:0005975(carbohydrate metabolic process);GO:0006491(N-glycan processing);GO:0008152(metabolic process);GO:0016020(membrane);GO:0016787(hydrolase ac…	00510(N-Glycan biosynthesis);01100(Metabolic pathways);04141(Protein processing in endoplasmic reticulum);04141(Protein processing in endoplasmic reticulum)	K05546	EC:3.2.1.207	glucosidase II alpha subunit [Source:HGNC Symbol;Acc:HGNC:4138]	protein_coding;retained_intron;processed_transcript;nonsense_mediated_decay	DOID:15(reproductive_system_disease);DOID:4(disease);DOID:5223(infertility);DOID:7(disease_of_anatomical_entity)	R-HSA-532667(Removal of the second glucose by glucosidase II);R-HSA-548890(Removal of the third glucose by glucosidase II and release from the chaperone);R-HSA-9683663(N-glycan trimming of Spike);R-HSA-9686790(ER-alpha glucosidases bind ER-alpha glucosidase inhibitors);R-HSA-9694364(N-glycan glucose trimming of Spike)	93.487	97.3582	96.1451	82.8053	81.0965	81.5091	1.2324e-07	0.000157852	1.16943	0.225802	up	no
ENSG00000100092	SH3BP1	23616	ENST00000417536;ENST00000649765;ENST00000469947;ENST00000471650;ENST00000459646;ENST00000466097;ENST00000649107	GO:0000145(exocyst);GO:0001891(phagocytic cup);GO:0005096(GTPase activator activity);GO:0005515(protein binding);GO:0005634(nucleus);GO:0005737(cytoplasm);GO:0005829(cytosol);GO:0005912(adherens junction);GO:0005923(bicellular tight junction);GO:0006909(phagocytosis);GO:0006911(phagocytosis, engulfment);GO:0007015(actin filament organization);GO:0007165(signal transduction);GO:0016477(cell migrat…				SH3 domain binding protein 1 [Source:HGNC Symbol;Acc:HGNC:10824]	nonsense_mediated_decay;protein_coding;retained_intron;non_stop_decay		R-HSA-9013144(RAC1 GAPs stimulate RAC1 GTPase activity)	1.74499	2.04241	2.24643	4.79656	3.9863	2.91086	2.23757e-07	0.000275984	0.515989	-0.954589	down	no
ENSG00000213780	GTF2H4	2968	ENST00000259895;ENST00000376316;ENST00000453897;ENST00000487746;ENST00000483318;ENST00000475845	GO:0000438(core TFIIH complex portion of holo TFIIH complex);GO:0000439(transcription factor TFIIH core complex);GO:0001671(ATPase activator activity);GO:0003690(double-stranded DNA binding);GO:0005515(protein binding);GO:0005634(nucleus);GO:0005654(nucleoplasm);GO:0005669(transcription factor TFIID complex);GO:0005675(transcription factor TFIIH holo complex);GO:0006281(DNA repair);GO:0006289(nuc…	03022(Basal transcription factors);03420(Nucleotide excision repair);05203(Viral carcinogenesis);05203(Viral carcinogenesis)			general transcription factor IIH subunit 4 [Source:HGNC Symbol;Acc:HGNC:4658]	protein_coding;processed_transcript;retained_intron		R-HSA-109639(Formation of the closed pre-initiation complex);R-HSA-111264(Addition of nucleotides between position +11 and +30);R-HSA-112379(Recruitment of elongation factors to form elongation complex);R-HSA-112383(Hypophosphorylation of RNA Pol II CTD by FCP1P protein);R-HSA-112385(Addition of nucleotides leads to transcript elongation);R-HSA-113430(Extrusion of 5'-end of 30 nt long transcript …	7.20796	7.86559	8.57895	5.34004	2.81017	3.06022	3.36421e-07	0.000400125	2.10987	1.07715	up	yes
ENSG00000069482	GAL	51083	ENST00000538401;ENST00000265643	GO:0004966(galanin receptor activity);GO:0005179(hormone activity);GO:0005184(neuropeptide hormone activity);GO:0005515(protein binding);GO:0005576(extracellular region);GO:0005615(extracellular space);GO:0005737(cytoplasm);GO:0005794(Golgi apparatus);GO:0006954(inflammatory response);GO:0007218(neuropeptide signaling pathway);GO:0007631(feeding behavior);GO:0008285(negative regulation of cell po…	04080(Neuroactive ligand-receptor interaction);04080(Neuroactive ligand-receptor interaction)			galanin and GMAP prepropeptide [Source:HGNC Symbol;Acc:HGNC:4114]	processed_transcript;protein_coding	DOID:0014667(disease_of_metabolism);DOID:0050013(carbohydrate_metabolism_disease);DOID:0050687(cell_type_cancer);DOID:0060072(benign_neoplasm);DOID:0060084(cell_type_benign_neoplasm);DOID:0060158(acquired_metabolic_disease);DOID:14566(disease_of_cellular_proliferation);DOID:150(disease_of_mental_health);DOID:1561(cognitive_disorder);DOID:162(cancer);DOID:1749(squamous_cell_carcinoma);DOID:2030(an…	R-HSA-380073(Liganded Gi-activating GPCR acts as a GEF for Gi);R-HSA-389026(Galanin receptors can bind galanin);R-HSA-749454(The Ligand:GPCR:Gi complex dissociates);R-HSA-749456(Liganded Gi-activating GPCRs bind inactive heterotrimeric G-protein Gi)	4.13932	5.33752	8.38883	11.7662	11.9247	16.2564	3.79705e-07	0.000436032	0.447232	-1.16091	down	yes
ENSG00000224877	NDUFAF8	284184	ENST00000577158;ENST00000573090;ENST00000431388;ENST00000576002;ENST00000573173	GO:0005515(protein binding);GO:0005739(mitochondrion);GO:0032981(mitochondrial respiratory chain complex I assembly);GO:0032981(mitochondrial respiratory chain complex I assembly)				NADH:ubiquinone oxidoreductase complex assembly factor 8 [Source:HGNC Symbol;Acc:HGNC:33551]	processed_transcript;retained_intron;protein_coding			1.67086	1.50774	2.07238	2.99945	4.8412	9.03591	1.11439e-06	0.00123705	0.31114	-1.68436	down	yes
ENSG00000256349	ENSG00000256349		ENST00000419755	GO:0034464(BBSome);GO:1905515(non-motile cilium assembly)				novel protein	protein_coding			0.017539	0.193995	0.323046	0	0	0	1.30648e-06	0.00140349	1781.93	10.7992	up	yes
ENSG00000110092	CCND1	595	ENST00000227507;ENST00000539241;ENST00000536559;ENST00000535993;ENST00000545484;ENST00000542367	GO:0000079(regulation of cyclin-dependent protein serine/threonine kinase activity);GO:0000082(G1/S transition of mitotic cell cycle);GO:0000122(negative regulation of transcription by RNA polymerase II);GO:0000307(cyclin-dependent protein kinase holoenzyme complex);GO:0000320(re-entry into mitotic cell cycle);GO:0001889(liver development);GO:0001934(positive regulation of protein phosphorylation…	01522(Endocrine resistance);04068(FoxO signaling pathway);04110(Cell cycle);04115(p53 signaling pathway);04151(PI3K-Akt signaling pathway);04152(AMPK signaling pathway);04218(Cellular senescence);04310(Wnt signaling pathway);04340(Hedgehog signaling pathway);04371(Apelin signaling pathway);04390(Hippo signaling pathway);04510(Focal adhesion);04530(Tight junction);04630(JAK-STAT signaling pathway)…			cyclin D1 [Source:HGNC Symbol;Acc:HGNC:1582]	protein_coding;retained_intron	DOID:0014667(disease_of_metabolism);DOID:0050155(sensory_system_disease);DOID:0050161(lower_respiratory_tract_disease);DOID:0050177(monogenic_disease);DOID:0050615(respiratory_system_cancer);DOID:0050622(reproductive_organ_benign_neoplasm);DOID:0050624(gastrointestinal_system_benign_neoplasm);DOID:0050686(organ_system_cancer);DOID:0050687(cell_type_cancer);DOID:0050736(autosomal_dominant_disease)…	R-HSA-1226094(Cyclin D:Cdk4/6 mediated phosphorylation of p130 (RBL2) and dissociation of phosphorylated p130 (RBL2) from DP1:E2F4/5 complex);R-HSA-1226095(Cyclin D:CDK4/6 mediated phosphorylation of p107 (RBL1) and dissociation of phosphorylated p107 (p-RBL1) from DP1:E2F4 complex);R-HSA-1912416(NOTCH1 gene transcription);R-HSA-3215385(CDK4 in CCND1:CDK4:PRMT5:WDR77 phosphorylates WDR77);R-HSA-3…	17.5683	18.3879	17.5849	22.6843	23.1192	20.8482	1.47915e-06	0.00153933	0.803297	-0.315995	down	no
ENSG00000132207	SLX1A	548593	ENST00000251303;ENST00000565081;ENST00000564268;ENST00000563616	GO:0000724(double-strand break repair via homologous recombination);GO:0004518(nuclease activity);GO:0004519(endonuclease activity);GO:0005515(protein binding);GO:0005634(nucleus);GO:0005654(nucleoplasm);GO:0006281(DNA repair);GO:0006310(DNA recombination);GO:0006974(cellular response to DNA damage stimulus);GO:0008821(crossover junction endodeoxyribonuclease activity);GO:0010792(DNA double-stran…	03460(Fanconi anemia pathway);03460(Fanconi anemia pathway)			SLX1 homolog A, structure-specific endonuclease subunit [Source:HGNC Symbol;Acc:HGNC:20922]	protein_coding;retained_intron		R-HSA-5686475(SLX1A:SLX4 binds MUS81:EME1,(MUS81:EME2));R-HSA-5693584(Cleavage of Holliday junctions by GEN1 or SLX1A:SLX4:MUS81:EME1,(MUS81:EME2));R-HSA-6785732(DNA nucleases bind monoubiquitinated ID2 complex);R-HSA-6785986(DNA nucleases unhook the interstrand crosslink (ICL))	2.35771	2.72053	2.42538	4.62328	4.45558	4.19953	2.19632e-06	0.00221642	0.565101	-0.82342	down	no
ENSG00000204624	DISP3	57540	ENST00000294484;ENST00000423056	GO:0003674(molecular_function);GO:0005634(nucleus);GO:0005737(cytoplasm);GO:0005783(endoplasmic reticulum);GO:0005789(endoplasmic reticulum membrane);GO:0006629(lipid metabolic process);GO:0007224(smoothened signaling pathway);GO:0008202(steroid metabolic process);GO:0008203(cholesterol metabolic process);GO:0016020(membrane);GO:0016021(integral component of membrane);GO:0030154(cell differentiat…				dispatched RND transporter family member 3 [Source:HGNC Symbol;Acc:HGNC:29251]	protein_coding;processed_transcript			0	0	0	0.131928	0.0712031	0.0414824	2.35474e-06	0.0022405	0.00122642	-9.67133	down	yes
ENSG00000088247	KHSRP	8570	ENST00000600480;ENST00000398148;ENST00000597656;ENST00000595223;ENST00000594496;ENST00000599642;ENST00000595112;ENST00000599395;ENST00000595548;ENST00000595258;ENST00000597704	GO:0000178(exosome (RNase complex));GO:0000375(RNA splicing, via transesterification reactions);GO:0003676(nucleic acid binding);GO:0003677(DNA binding);GO:0003723(RNA binding);GO:0003729(mRNA binding);GO:0005515(protein binding);GO:0005634(nucleus);GO:0005654(nucleoplasm);GO:0005737(cytoplasm);GO:0005829(cytosol);GO:0006355(regulation of DNA-templated transcription);GO:0006397(mRNA processing);G…				KH-type splicing regulatory protein [Source:HGNC Symbol;Acc:HGNC:6316]	protein_coding;retained_intron	DOID:0050686(organ_system_cancer);DOID:14566(disease_of_cellular_proliferation);DOID:162(cancer);DOID:3119(gastrointestinal_system_cancer);DOID:3571(liver_cancer);DOID:4(disease);DOID:684(hepatocellular_carcinoma);DOID:686(liver_carcinoma)	R-HSA-450422(KSRP recruits RNA degradation activities);R-HSA-450499(Protein Kinase B (AKT) phosphorylates KSRP);R-HSA-450592(KSRP binds AU-rich element in 3' UTR of mRNA);R-HSA-450620(p-S193-KSRP binds 14-3-3zeta in the nucleus);R-HSA-451152(MAP kinase p38 phosphorylates KSRP);R-HSA-517731(Expression of IL-8)	84.1497	86.7275	90.4675	100.542	100.268	101.371	2.3165e-06	0.0022405	0.864863	-0.209457	down	no
ENSG00000234857	HNRNPUL2-BSCL2	100534595	ENST00000403734	GO:0005634(nucleus)				HNRNPUL2-BSCL2 readthrough (NMD candidate) [Source:HGNC Symbol;Acc:HGNC:49189]	nonsense_mediated_decay			9.22734	7.78507	7.81973	5.06671	6.26972	5.27778	3.83366e-06	0.00354635	1.49463	0.579791	up	no
ENSG00000270181	BIVM-ERCC5	100533467	ENST00000639435;ENST00000639132;ENST00000639118;ENST00000638434	GO:0003677(DNA binding);GO:0003697(single-stranded DNA binding);GO:0003824(catalytic activity);GO:0004518(nuclease activity);GO:0004519(endonuclease activity);GO:0005634(nucleus);GO:0006281(DNA repair);GO:0006289(nucleotide-excision repair);GO:0006807(nitrogen compound metabolic process);GO:0006974(cellular response to DNA damage stimulus);GO:0016787(hydrolase activity);GO:0016788(hydrolase activ…	03420(Nucleotide excision repair);03420(Nucleotide excision repair)			BIVM-ERCC5 readthrough [Source:HGNC Symbol;Acc:HGNC:43690]	protein_coding;nonsense_mediated_decay			0.198773	2.48003	0.0437338	0	0	0.00101116	4.393e-06	0.00395393	2692.49	11.3947	up	yes
ENSG00000287055	ENSG00000287055		ENST00000657856					novel transcript	lncRNA			0	0	0	0.391042	0.166837	0.290584	4.58653e-06	0.00397955	0.000353581	-11.4657	down	yes
ENSG00000152193	OBI1	79596	ENST00000282003	GO:0000785(chromatin);GO:0003682(chromatin binding);GO:0004842(ubiquitin-protein transferase activity);GO:0005515(protein binding);GO:0005694(chromosome);GO:0006275(regulation of DNA replication);GO:0006513(protein monoubiquitination);GO:0016740(transferase activity);GO:0046872(metal ion binding);GO:0051865(protein autoubiquitination)		K24091	EC:2.3.2.27	ORC ubiquitin ligase 1 [Source:HGNC Symbol;Acc:HGNC:20308]	protein_coding			10.1014	10.1765	9.4219	7.53372	7.21523	6.86237	4.66045e-06	0.00397955	1.37427	0.458668	up	no
ENSG00000197081	IGF2R	3482	ENST00000356956;ENST00000677704;ENST00000649737;ENST00000650503;ENST00000487607;ENST00000475834;ENST00000677628;ENST00000569097;ENST00000678224	GO:0000139(Golgi membrane);GO:0001889(liver development);GO:0001965(G-protein alpha-subunit binding);GO:0001972(retinoic acid binding);GO:0005010(insulin-like growth factor receptor activity);GO:0005515(protein binding);GO:0005520(insulin-like growth factor binding);GO:0005537(mannose binding);GO:0005615(extracellular space);GO:0005634(nucleus);GO:0005641(nuclear envelope lumen);GO:0005768(endoso…	04142(Lysosome);04144(Endocytosis);04144(Endocytosis)			insulin like growth factor 2 receptor [Source:HGNC Symbol;Acc:HGNC:5467]	protein_coding;nonsense_mediated_decay;retained_intron	DOID:0014667(disease_of_metabolism);DOID:0050013(carbohydrate_metabolism_disease);DOID:0050686(organ_system_cancer);DOID:0050687(cell_type_cancer);DOID:0060072(benign_neoplasm);DOID:0060084(cell_type_benign_neoplasm);DOID:0060100(musculoskeletal_system_cancer);DOID:0060158(acquired_metabolic_disease);DOID:10283(prostate_cancer);DOID:1062(Fanconi_syndrome);DOID:10652(Alzheimer's_disease);DOID:1105…	R-HSA-421831(trans-Golgi Network Coat Assembly);R-HSA-421833(Vamp And trans-Golgi Network AP-1 Binding Coupled With Cargo Capture);R-HSA-421835(trans-Golgi Network Vesicle Scission);R-HSA-421836(trans-Golgi Network Derived Vesicle Uncoating);R-HSA-6798743(Exocytosis of secretory granule membrane proteins);R-HSA-6814670(ATP hydrolysis by RHOBTB3 promotes PLIN3 dissociation);R-HSA-6814671(Fusion of…	9.95925	10.125	9.9296	12.9125	11.7145	11.0896	8.2486e-06	0.00686737	0.840334	-0.250966	down	no
ENSG00000160113	NR2F6	2063	ENST00000291442;ENST00000596878	GO:0000122(negative regulation of transcription by RNA polymerase II);GO:0000785(chromatin);GO:0000978(RNA polymerase II cis-regulatory region sequence-specific DNA binding);GO:0000981(DNA-binding transcription factor activity, RNA polymerase II-specific);GO:0001227(DNA-binding transcription repressor activity, RNA polymerase II-specific);GO:0003677(DNA binding);GO:0003700(DNA-binding transcripti…				nuclear receptor subfamily 2 group F member 6 [Source:HGNC Symbol;Acc:HGNC:7977]	protein_coding		R-HSA-376419(Formation of NR-MED1 Coactivator Complex);R-HSA-382096(Formation of NR-NCOR Corepressor Complex)	4.02745	5.38621	5.9942	7.68563	7.90041	9.44689	1.55272e-05	0.0126119	0.615504	-0.70016	down	no
ENSG00000142910	TINAGL1	64129	ENST00000271064;ENST00000481165;ENST00000480586	GO:0005201(extracellular matrix structural constituent);GO:0005515(protein binding);GO:0005576(extracellular region);GO:0005615(extracellular space);GO:0005737(cytoplasm);GO:0005764(lysosome);GO:0006508(proteolysis);GO:0008234(cysteine-type peptidase activity);GO:0016197(endosomal transport);GO:0043236(laminin binding);GO:0062023(collagen-containing extracellular matrix);GO:0070062(extracellular …				tubulointerstitial nephritis antigen like 1 [Source:HGNC Symbol;Acc:HGNC:19168]	protein_coding;processed_transcript			0	0	0	0.0814588	0.0617462	0.0764503	1.65753e-05	0.0131426	0.00136578	-9.51606	down	yes
ENSG00000112245	PTP4A1	7803	ENST00000648894;ENST00000639568;ENST00000673199;ENST00000626021;ENST00000473334	GO:0004721(phosphoprotein phosphatase activity);GO:0004725(protein tyrosine phosphatase activity);GO:0005515(protein binding);GO:0005634(nucleus);GO:0005737(cytoplasm);GO:0005768(endosome);GO:0005769(early endosome);GO:0005783(endoplasmic reticulum);GO:0005819(spindle);GO:0005856(cytoskeleton);GO:0005886(plasma membrane);GO:0006470(protein dephosphorylation);GO:0007049(cell cycle);GO:0008138(prot…		K18041	EC:3.1.3.48	protein tyrosine phosphatase 4A1 [Source:HGNC Symbol;Acc:HGNC:9634]	protein_coding;processed_transcript	DOID:0050686(organ_system_cancer);DOID:0050687(cell_type_cancer);DOID:10155(intestinal_cancer);DOID:14566(disease_of_cellular_proliferation);DOID:1520(colon_carcinoma);DOID:162(cancer);DOID:1749(squamous_cell_carcinoma);DOID:219(colon_cancer);DOID:234(colon_adenocarcinoma);DOID:305(carcinoma);DOID:3119(gastrointestinal_system_cancer);DOID:4(disease);DOID:5672(large_intestine_cancer);DOID:9256(col…		27.2817	24.1513	22.609	20.751	14.9704	19.1926	1.72358e-05	0.0133485	1.34833	0.431169	up	no
ENSG00000267120	ENSG00000267120		ENST00000589807	GO:0000398(mRNA splicing, via spliceosome);GO:0003723(RNA binding);GO:0046872(metal ion binding);GO:0089701(U2AF complex)				novel transcript	nonsense_mediated_decay			0.619518	1.7975	0.487898	0.042485	0.069431	0.2373	1.8043e-05	0.0136561	8.31841	3.05631	up	yes
ENSG00000140406	TLNRD1	59274	ENST00000267984	GO:0001725(stress fiber);GO:0003779(actin binding);GO:0005515(protein binding);GO:0042802(identical protein binding)				talin rod domain containing 1 [Source:HGNC Symbol;Acc:HGNC:13519]	protein_coding			2.0804	3.31078	3.65425	4.57335	4.81867	6.38174	2.07079e-05	0.0149916	0.573448	-0.802266	down	no
ENSG00000128607	KLHDC10	23008	ENST00000335420;ENST00000463413;ENST00000468226;ENST00000495724	GO:0005515(protein binding);GO:0005634(nucleus);GO:0005654(nucleoplasm);GO:0005737(cytoplasm);GO:0016567(protein ubiquitination);GO:0031462(Cul2-RING ubiquitin ligase complex);GO:0032874(positive regulation of stress-activated MAPK cascade);GO:0140627(ubiquitin-dependent protein catabolic process via the C-end degron rule pathway);GO:1990756(ubiquitin ligase-substrate adaptor activity);GO:1990756…				kelch domain containing 10 [Source:HGNC Symbol;Acc:HGNC:22194]	protein_coding;processed_transcript			12.4614	12.2553	12.3389	10.5647	9.82787	9.8302	2.06652e-05	0.0149916	1.22608	0.294057	up	no
ENSG00000143061	IGSF3	3321	ENST00000369483;ENST00000369486;ENST00000318837	GO:0003674(molecular_function);GO:0009986(cell surface);GO:0016020(membrane);GO:0016021(integral component of membrane);GO:0032808(lacrimal gland development);GO:0032808(lacrimal gland development)				immunoglobulin superfamily member 3 [Source:HGNC Symbol;Acc:HGNC:5950]	protein_coding			9.26119	9.01945	8.79456	11.7816	10.5287	11.0746	2.27421e-05	0.016114	0.811	-0.302226	down	no
ENSG00000287853	ENSG00000287853		ENST00000671505					novel transcript	lncRNA			0	0	0	0.348256	0.252069	0.30559	2.53511e-05	0.0175884	0.000331157	-11.5602	down	yes
ENSG00000198355	PIM3	415116	ENST00000467480;ENST00000360612	GO:0000166(nucleotide binding);GO:0004672(protein kinase activity);GO:0004674(protein serine/threonine kinase activity);GO:0004712(protein serine/threonine/tyrosine kinase activity);GO:0005515(protein binding);GO:0005524(ATP binding);GO:0005737(cytoplasm);GO:0005829(cytosol);GO:0006468(protein phosphorylation);GO:0006915(apoptotic process);GO:0007049(cell cycle);GO:0007346(regulation of mitotic c…		K08807	EC:2.7.11.1	Pim-3 proto-oncogene, serine/threonine kinase [Source:HGNC Symbol;Acc:HGNC:19310]	retained_intron;protein_coding			27.0149	31.4643	36.4317	40.8653	43.5119	40.5166	2.71084e-05	0.0184237	0.759933	-0.396056	down	no
ENSG00000131115	ZNF227	7770	ENST00000590871;ENST00000391961;ENST00000621083;ENST00000313040;ENST00000588567;ENST00000586228;ENST00000588219;ENST00000591019;ENST00000588394;ENST00000589005;ENST00000586048;ENST00000589237	GO:0000978(RNA polymerase II cis-regulatory region sequence-specific DNA binding);GO:0001228(DNA-binding transcription activator activity, RNA polymerase II-specific);GO:0003677(DNA binding);GO:0005515(protein binding);GO:0005634(nucleus);GO:0006355(regulation of DNA-templated transcription);GO:0006357(regulation of transcription by RNA polymerase II);GO:0045944(positive regulation of transcripti…	05168(Herpes simplex virus 1 infection);05168(Herpes simplex virus 1 infection)			zinc finger protein 227 [Source:HGNC Symbol;Acc:HGNC:13020]	processed_transcript;protein_coding;retained_intron		R-HSA-975040(KRAB-ZNF / KAP Interaction)	8.09698	7.48222	8.64297	5.83674	6.19431	6.13025	2.89888e-05	0.0193077	1.33372	0.415461	up	no
ENSG00000105647	PIK3R2	5296	ENST00000222254;ENST00000617130;ENST00000426902;ENST00000474310;ENST00000600533;ENST00000675271;ENST00000672815;ENST00000674682;ENST00000464016;ENST00000459743	GO:0001678(cellular glucose homeostasis);GO:0001784(phosphotyrosine residue binding);GO:0005515(protein binding);GO:0005634(nucleus);GO:0005737(cytoplasm);GO:0005829(cytosol);GO:0005925(focal adhesion);GO:0005942(phosphatidylinositol 3-kinase complex);GO:0005943(phosphatidylinositol 3-kinase complex, class IA);GO:0006955(immune response);GO:0007165(signal transduction);GO:0008286(insulin receptor…	01521(EGFR tyrosine kinase inhibitor resistance);01522(Endocrine resistance);01524(Platinum drug resistance);04012(ErbB signaling pathway);04014(Ras signaling pathway);04015(Rap1 signaling pathway);04024(cAMP signaling pathway);04062(Chemokine signaling pathway);04066(HIF-1 signaling pathway);04068(FoxO signaling pathway);04070(Phosphatidylinositol signaling system);04071(Sphingolipid signaling p…			phosphoinositide-3-kinase regulatory subunit 2 [Source:HGNC Symbol;Acc:HGNC:8980]	protein_coding;nonsense_mediated_decay;retained_intron	DOID:0014667(disease_of_metabolism);DOID:0050013(carbohydrate_metabolism_disease);DOID:0050117(disease_by_infectious_agent);DOID:0060158(acquired_metabolic_disease);DOID:2914(immune_system_disease);DOID:4194(glucose_metabolism_disease);DOID:4195(hyperglycemia);DOID:4961(bone_marrow_disease);DOID:4(disease);DOID:74(hematopoietic_system_disease);DOID:7(disease_of_anatomical_entity);DOID:8432(polycy…	R-HSA-109699(PI3K-containing complexes phosphorylate PIP2 to PIP3);R-HSA-114542(RAC1,RAC2,RHOG activate PI3K);R-HSA-1295516(IL7:p-Y449-IL7R:JAK1:IL2RG:JAK3 binds PI3K regulatory subunits);R-HSA-1433514(Synthesis of PIP3 from PIP2 by PI3K);R-HSA-1562641(Indirect recruitment of PI3K to KIT via p(Y)-GAB2);R-HSA-1676048(PI(4,5)P2 is phosphorylated to PI(3,4,5)P3 by PIK3C[1] at the plasma membrane);R-…	0.222013	0.0923009	0.0690424	0.0893996	12.568	16.1522	3.42959e-05	0.0219639	0.0133066	-6.23172	down	yes
ENSG00000106004	HOXA5	3202	ENST00000222726;ENST00000520854	GO:0000785(chromatin);GO:0000978(RNA polymerase II cis-regulatory region sequence-specific DNA binding);GO:0000981(DNA-binding transcription factor activity, RNA polymerase II-specific);GO:0001228(DNA-binding transcription activator activity, RNA polymerase II-specific);GO:0001501(skeletal system development);GO:0002009(morphogenesis of an epithelium);GO:0003016(respiratory system process);GO:000…				homeobox A5 [Source:HGNC Symbol;Acc:HGNC:5106]	protein_coding;processed_transcript	DOID:0050177(monogenic_disease);DOID:0050686(organ_system_cancer);DOID:0050736(autosomal_dominant_disease);DOID:0050739(autosomal_genetic_disease);DOID:14566(disease_of_cellular_proliferation);DOID:162(cancer);DOID:263(kidney_cancer);DOID:3996(urinary_system_cancer);DOID:4450(renal_cell_carcinoma);DOID:4451(renal_carcinoma);DOID:4(disease);DOID:5683(hereditary_breast_ovarian_cancer);DOID:630(gene…		16.9027	23.5471	28.5741	34.0473	34.8272	33.0543	3.38243e-05	0.0219639	0.677178	-0.562393	down	no
ENSG00000184363	PKP3	11187	ENST00000534401;ENST00000533249;ENST00000527442;ENST00000528036;ENST00000331563;ENST00000533069;ENST00000530695;ENST00000524646;ENST00000526971;ENST00000525642	GO:0001533(cornified envelope);GO:0002159(desmosome assembly);GO:0005515(protein binding);GO:0005634(nucleus);GO:0005654(nucleoplasm);GO:0005737(cytoplasm);GO:0005886(plasma membrane);GO:0005911(cell-cell junction);GO:0005912(adherens junction);GO:0007043(cell-cell junction assembly);GO:0007155(cell adhesion);GO:0010628(positive regulation of gene expression);GO:0019899(enzyme binding);GO:0030054…				plakophilin 3 [Source:HGNC Symbol;Acc:HGNC:9025]	protein_coding;retained_intron;processed_transcript	DOID:0050686(organ_system_cancer);DOID:10534(stomach_cancer);DOID:14566(disease_of_cellular_proliferation);DOID:162(cancer);DOID:3119(gastrointestinal_system_cancer);DOID:3717(gastric_adenocarcinoma);DOID:4(disease);DOID:5517(stomach_carcinoma)	R-HSA-6809393(Keratin filaments bind cell-cell adhesion complexes);R-HSA-6810357(Fillagrin and keratin intermediate filaments polymerise forming a network);R-HSA-6810937(Lamellar bodies bind the early cornified envelope);R-HSA-6811539(Reinforcement of the Cornified Envelope);R-HSA-6814298(Late envelope proteins bind cornified envelope:CDSN);R-HSA-6814387(CASP14 cleaves filaggrin);R-HSA-6814695(PE…	8.87348	12.6379	13.9213	16.6245	16.4178	17.7295	3.61859e-05	0.0224335	0.697881	-0.518946	down	no
ENSG00000236882	LINC01554	202299	ENST00000656444;ENST00000436592;ENST00000620167					long intergenic non-protein coding RNA 1554 [Source:HGNC Symbol;Acc:HGNC:24687]	lncRNA			0.117254	0.277797	0.0844362	0	0	0	3.63765e-05	0.0224335	1598.29	10.6423	up	yes
ENSG00000137411	VARS2	57176,7407	ENST00000672801;ENST00000321897;ENST00000676266;ENST00000428017;ENST00000541562;ENST00000421263;ENST00000490699;ENST00000469358;ENST00000476162;ENST00000477052;ENST00000473916	GO:0000166(nucleotide binding);GO:0002161(aminoacyl-tRNA editing activity);GO:0004812(aminoacyl-tRNA ligase activity);GO:0004832(valine-tRNA ligase activity);GO:0005515(protein binding);GO:0005524(ATP binding);GO:0005739(mitochondrion);GO:0005829(cytosol);GO:0006412(translation);GO:0006418(tRNA aminoacylation for protein translation);GO:0006438(valyl-tRNA aminoacylation);GO:0016874(ligase activit…	00970(Aminoacyl-tRNA biosynthesis);00970(Aminoacyl-tRNA biosynthesis)	K01873	EC:6.1.1.9	valyl-tRNA synthetase 2, mitochondrial [Source:HGNC Symbol;Acc:HGNC:21642]	protein_coding;retained_intron;processed_transcript		R-HSA-380199(valine + tRNA(Val) + ATP => Val-tRNA(Val) + AMP + pyrophosphate)	8.82183	8.81679	8.68255	7.04847	6.37018	3.97891	3.98508e-05	0.0241293	1.51292	0.597339	up	no
ENSG00000261934	PCDHGA9	56107	ENST00000573521;ENST00000616887	GO:0003723(RNA binding);GO:0005509(calcium ion binding);GO:0005515(protein binding);GO:0005886(plasma membrane);GO:0005887(integral component of plasma membrane);GO:0007155(cell adhesion);GO:0007156(homophilic cell adhesion via plasma membrane adhesion molecules);GO:0007399(nervous system development);GO:0016020(membrane);GO:0016021(integral component of membrane);GO:0016021(integral component of…				protocadherin gamma subfamily A, 9 [Source:HGNC Symbol;Acc:HGNC:8707]	protein_coding			0.695443	0.482073	0.550244	0.166495	0.215188	0.204125	4.16526e-05	0.0247699	2.94936	1.5604	up	yes
ENSG00000075239	ACAT1	38,6646	ENST00000672580;ENST00000524833;ENST00000299355;ENST00000673531;ENST00000265838;ENST00000672367;ENST00000672354;ENST00000531813;ENST00000531853;ENST00000526119;ENST00000671707;ENST00000673000;ENST00000528370;ENST00000534773;ENST00000532792;ENST00000533610;ENST00000533597	GO:0001889(liver development);GO:0003985(acetyl-CoA C-acetyltransferase activity);GO:0005739(mitochondrion);GO:0005759(mitochondrial matrix);GO:0006085(acetyl-CoA biosynthetic process);GO:0006550(isoleucine catabolic process);GO:0006629(lipid metabolic process);GO:0006631(fatty acid metabolic process);GO:0006635(fatty acid beta-oxidation);GO:0007420(brain development);GO:0009725(response to hormo…	00071(Fatty acid degradation);00072(Synthesis and degradation of ketone bodies);00280(Valine, leucine and isoleucine degradation);00310(Lysine degradation);00380(Tryptophan metabolism);00620(Pyruvate metabolism);00630(Glyoxylate and dicarboxylate metabolism);00640(Propanoate metabolism);00650(Butanoate metabolism);00900(Terpenoid backbone biosynthesis);01100(Metabolic pathways);01200(Carbon metab…	K00626	EC:2.3.1.9	acetyl-CoA acetyltransferase 1 [Source:HGNC Symbol;Acc:HGNC:93]	nonsense_mediated_decay;retained_intron;protein_coding;processed_transcript	DOID:0050828(artery_disease);DOID:10763(hypertension);DOID:1287(cardiovascular_system_disease);DOID:14566(disease_of_cellular_proliferation);DOID:162(cancer);DOID:178(vascular_disease);DOID:4(disease);DOID:7(disease_of_anatomical_entity)	R-HSA-70844(alpha-methyl-acetoacetyl-CoA + CoA => propionyl-CoA + acetyl-CoA);R-HSA-73916(2 acetyl-CoA <=> acetoacetyl-CoA + CoA);R-HSA-74181(acetoacetyl-CoA + CoA <=> 2 acetyl-CoA)	19.0026	17.9325	18.258	15.0238	14.9718	15.8229	5.46379e-05	0.0319219	1.2046	0.268557	up	no
ENSG00000134824	FADS2	9415,5913	ENST00000574708;ENST00000257261;ENST00000522056;ENST00000517839;ENST00000517312;ENST00000521849;ENST00000278840;ENST00000521571;ENST00000355484;ENST00000543584;ENST00000523235;ENST00000522359	GO:0004768(stearoyl-CoA 9-desaturase activity);GO:0005515(protein binding);GO:0005783(endoplasmic reticulum);GO:0005789(endoplasmic reticulum membrane);GO:0005887(integral component of plasma membrane);GO:0006629(lipid metabolic process);GO:0006631(fatty acid metabolic process);GO:0006633(fatty acid biosynthetic process);GO:0006636(unsaturated fatty acid biosynthetic process);GO:0008610(lipid bio…	00592(alpha-Linolenic acid metabolism);01040(Biosynthesis of unsaturated fatty acids);01100(Metabolic pathways);01212(Fatty acid metabolism);03320(PPAR signaling pathway);03320(PPAR signaling pathway)	K10226	EC:1.14.19.3	fatty acid desaturase 2 [Source:HGNC Symbol;Acc:HGNC:3575]	processed_transcript;protein_coding;retained_intron	DOID:0014667(disease_of_metabolism);DOID:0050013(carbohydrate_metabolism_disease);DOID:0050828(artery_disease);DOID:0060158(acquired_metabolic_disease);DOID:1287(cardiovascular_system_disease);DOID:14566(disease_of_cellular_proliferation);DOID:162(cancer);DOID:178(vascular_disease);DOID:225(syndrome);DOID:3393(coronary_artery_disease);DOID:4194(glucose_metabolism_disease);DOID:4(disease);DOID:584…	R-HSA-2046084(Desaturation of alpha-linoleoyl-CoA to Stearidonoyl-CoA);R-HSA-2046096(Desaturation of Linoleoyl-CoA to gamma-linolenoyl-CoA);R-HSA-2046097(Desaturation of tetracosatetraenoyl-CoA to tetracosapentaenoyl-CoA);R-HSA-2046099(Desaturation of tetracosapentaenoyl-CoA to tetracosahexaenoyl-CoA)	7.75573	6.82919	7.70222	9.49987	8.79912	9.03736	6.02061e-05	0.0345687	0.815293	-0.294609	down	no
ENSG00000260914	ENSG00000260914		ENST00000570054	GO:0000166(nucleotide binding);GO:0005524(ATP binding);GO:0006996(organelle organization);GO:0007033(vacuole organization);GO:0007049(cell cycle);GO:0010008(endosome membrane);GO:0016020(membrane);GO:0016197(endosomal transport);GO:0016887(ATP hydrolysis activity);GO:0031902(late endosome membrane);GO:0051301(cell division)				novel protein	protein_coding			0.710084	2.6147	0.313197	0	0.022783	0.213255	6.49781e-05	0.0366763	15.4127	3.94604	up	yes
ENSG00000155096	AZIN1	51582	ENST00000682725;ENST00000681985;ENST00000684566;ENST00000337198;ENST00000684459;ENST00000683787;ENST00000682014;ENST00000683965;ENST00000347770;ENST00000518697;ENST00000523071;ENST00000518353;ENST00000517581	GO:0003824(catalytic activity);GO:0004586(ornithine decarboxylase activity);GO:0005515(protein binding);GO:0005634(nucleus);GO:0005737(cytoplasm);GO:0005829(cytosol);GO:0006596(polyamine biosynthetic process);GO:0033387(putrescine biosynthetic process from ornithine);GO:0042177(negative regulation of protein catabolic process);GO:0042978(ornithine decarboxylase activator activity);GO:0050790(regu…				antizyme inhibitor 1 [Source:HGNC Symbol;Acc:HGNC:16432]	protein_coding;nonsense_mediated_decay;processed_transcript;retained_intron	DOID:14566(disease_of_cellular_proliferation);DOID:162(cancer);DOID:4(disease)	R-HSA-350600(Antizyme inhibitor binds to OAZ and stablizes ODC complex)	24.6952	23.4099	23.1624	20.1098	20.8038	19.3792	7.45379e-05	0.041371	1.18202	0.24126	up	no
ENSG00000135472	FAIM2	23017	ENST00000320634	GO:0002931(response to ischemia);GO:0005515(protein binding);GO:0005783(endoplasmic reticulum);GO:0005794(Golgi apparatus);GO:0005886(plasma membrane);GO:0006915(apoptotic process);GO:0007417(central nervous system development);GO:0016020(membrane);GO:0016021(integral component of membrane);GO:0021549(cerebellum development);GO:0021680(cerebellar Purkinje cell layer development);GO:0021681(cerebe…				Fas apoptotic inhibitory molecule 2 [Source:HGNC Symbol;Acc:HGNC:17067]	protein_coding	DOID:14566(disease_of_cellular_proliferation);DOID:162(cancer);DOID:4(disease)		0.0285876	0	0	0.193949	0.139483	0.163746	7.77201e-05	0.0424301	0.0574997	-4.1203	down	yes
ENSG00000119782	FKBP1B	2281	ENST00000380991;ENST00000438630;ENST00000380986;ENST00000496149;ENST00000452109;ENST00000421839	GO:0000413(protein peptidyl-prolyl isomerization);GO:0002027(regulation of heart rate);GO:0003755(peptidyl-prolyl cis-trans isomerase activity);GO:0005102(signaling receptor binding);GO:0005219(ryanodine-sensitive calcium-release channel activity);GO:0005515(protein binding);GO:0005528(FK506 binding);GO:0005737(cytoplasm);GO:0005829(cytosol);GO:0006458('de novo' protein folding);GO:0006939(smooth…		K09568	EC:5.2.1.8	FKBP prolyl isomerase 1B [Source:HGNC Symbol;Acc:HGNC:3712]	protein_coding;nonsense_mediated_decay;retained_intron	DOID:114(heart_disease);DOID:1287(cardiovascular_system_disease);DOID:178(vascular_disease);DOID:326(ischemia);DOID:4(disease);DOID:6000(congestive_heart_failure);DOID:7(disease_of_anatomical_entity)	R-HSA-2855020(RYR tetramers transport Ca2+ from sarcoplasmic reticulum lumen to cytosol)	3.45916	3.76737	3.91684	5.03641	6.92012	7.24515	8.07396e-05	0.0433676	0.580333	-0.785047	down	no
ENSG00000073060	SCARB1	949	ENST00000261693;ENST00000339570;ENST00000681788;ENST00000681555;ENST00000680596;ENST00000680982;ENST00000680556;ENST00000680926;ENST00000681686;ENST00000679605;ENST00000415380;ENST00000681117;ENST00000681499;ENST00000545305;ENST00000538291;ENST00000546215;ENST00000535005;ENST00000679955;ENST00000544327;ENST00000539320;ENST00000545493	GO:0001530(lipopolysaccharide binding);GO:0001540(amyloid-beta binding);GO:0001618(virus receptor activity);GO:0001786(phosphatidylserine binding);GO:0001875(lipopolysaccharide immune receptor activity);GO:0001935(endothelial cell proliferation);GO:0005044(scavenger receptor activity);GO:0005515(protein binding);GO:0005545(1-phosphatidylinositol binding);GO:0005737(cytoplasm);GO:0005764(lysosome)…	04145(Phagosome);04913(Ovarian steroidogenesis);04925(Aldosterone synthesis and secretion);04927(Cortisol synthesis and secretion);04934(Cushing syndrome);04975(Fat digestion and absorption);04976(Bile secretion);04977(Vitamin digestion and absorption);04979(Cholesterol metabolism);05160(Hepatitis C);05160(Hepatitis C)			scavenger receptor class B member 1 [Source:HGNC Symbol;Acc:HGNC:1664]	protein_coding;retained_intron;nonsense_mediated_decay;processed_transcript	DOID:0014667(disease_of_metabolism);DOID:0050117(disease_by_infectious_agent);DOID:0050155(sensory_system_disease);DOID:0050828(artery_disease);DOID:10871(age_related_macular_degeneration);DOID:114(heart_disease);DOID:1287(cardiovascular_system_disease);DOID:14504(Niemann_Pick_disease);DOID:1492(eye_and_adnexa_disease);DOID:15(reproductive_system_disease);DOID:178(vascular_disease);DOID:1883(hepa…	R-HSA-2197646(SCARB1 (SR-BI, CLA-1) binds ligands);R-HSA-2512800(SCARB1:ligand is endocytosed);R-HSA-349637(spherical HDL and SR-BI receptor form a complex at the cell surface);R-HSA-349638(Disassembly of SR-BI-bound spherical HDL)	6.35558	7.07062	7.90041	8.73324	8.96959	8.52642	8.53588e-05	0.0451209	0.813085	-0.298522	down	no
ENSG00000285361	ENSG00000285361		ENST00000644783					novel transcript	lncRNA			0.145633	0.270575	0.307456	0	0	0	8.78001e-05	0.0456863	2412.21	11.2361	up	yes
ENSG00000223714	LINC02601	105373185	ENST00000452501					long intergenic non-protein coding RNA 2601 [Source:HGNC Symbol;Acc:HGNC:53966]	lncRNA			0.410816	0.230424	0.508591	0	0	0	8.9414e-05	0.0458102	3832.77	11.9042	up	yes
ENSG00000164120	HPGD	3248	ENST00000296522;ENST00000541923;ENST00000542498;ENST00000296521;ENST00000510901;ENST00000511499;ENST00000509512;ENST00000514584;ENST00000512410;ENST00000504433	GO:0001822(kidney development);GO:0004957(prostaglandin E receptor activity);GO:0005615(extracellular space);GO:0005654(nucleoplasm);GO:0005737(cytoplasm);GO:0005829(cytosol);GO:0006629(lipid metabolic process);GO:0006631(fatty acid metabolic process);GO:0006693(prostaglandin metabolic process);GO:0007179(transforming growth factor beta receptor signaling pathway);GO:0007565(female pregnancy);GO:…	05202(Transcriptional misregulation in cancer);05202(Transcriptional misregulation in cancer)	K00069	EC:1.1.1.141	15-hydroxyprostaglandin dehydrogenase [Source:HGNC Symbol;Acc:HGNC:5154]	protein_coding;retained_intron	DOID:0050615(respiratory_system_cancer);DOID:0050686(organ_system_cancer);DOID:10534(stomach_cancer);DOID:1324(lung_cancer);DOID:14283(primary_hypertrophic_osteoarthropathy);DOID:14566(disease_of_cellular_proliferation);DOID:162(cancer);DOID:225(syndrome);DOID:3119(gastrointestinal_system_cancer);DOID:3717(gastric_adenocarcinoma);DOID:3905(lung_carcinoma);DOID:3908(non_small_cell_lung_carcinoma);…	R-HSA-2161662(PGD2/E2/F2a is oxidised to 15k-PGD2/E2/F2a by HPGD);R-HSA-2161779(LXA4 is oxidised to 15k-LXA4 by HPGD);R-HSA-9023968(HPGD dimer oxidises 18(S)-RvE1 to 18-oxo-RvE1);R-HSA-9024766(HPGD dimer oxidises RvD1 to 17(S)-oxo-RvD1 and 8-oxo-17(S)-RvD1)	0.643517	0.891938	0.928298	1.46964	1.49331	1.47539	9.09675e-05	0.0459	0.555107	-0.849163	down	no
ENSG00000164211	STARD4	134429	ENST00000296632;ENST00000512160;ENST00000511137;ENST00000502931;ENST00000505803;ENST00000502322;ENST00000509887;ENST00000511569;ENST00000511436;ENST00000508215	GO:0005515(protein binding);GO:0005737(cytoplasm);GO:0005783(endoplasmic reticulum);GO:0005829(cytosol);GO:0006869(lipid transport);GO:0008289(lipid binding);GO:0010879(cholesterol transport involved in cholesterol storage);GO:0015485(cholesterol binding);GO:0031410(cytoplasmic vesicle);GO:0032367(intracellular cholesterol transport);GO:0070508(cholesterol import);GO:0070859(positive regulation o…				StAR related lipid transfer domain containing 4 [Source:HGNC Symbol;Acc:HGNC:18058]	protein_coding;nonsense_mediated_decay;processed_transcript;retained_intron		R-HSA-196126(CHOL translocates from cytosol to mitochondrial intermembrane space)	10.9176	9.1118	10.4319	13.6549	13.6322	11.6922	9.83658e-05	0.0488922	0.781471	-0.355736	down	no
ENSG00000068697	LAPTM4A	9741	ENST00000175091;ENST00000483117	GO:0005515(protein binding);GO:0005765(lysosomal membrane);GO:0005794(Golgi apparatus);GO:0012505(endomembrane system);GO:0016020(membrane);GO:0016021(integral component of membrane);GO:0031902(late endosome membrane);GO:0110165(cellular anatomical entity);GO:0110165(cellular anatomical entity)	04142(Lysosome);04142(Lysosome)			lysosomal protein transmembrane 4 alpha [Source:HGNC Symbol;Acc:HGNC:6924]	protein_coding;retained_intron			80.1244	75.2894	81.5789	90.6145	93.5555	94.7649	0.000101892	0.0498999	0.849635	-0.235085	down	no
ENSG00000253293	HOXA10	3206	ENST00000283921;ENST00000396344;ENST00000524368;ENST00000521421;ENST00000519593	GO:0000785(chromatin);GO:0000978(RNA polymerase II cis-regulatory region sequence-specific DNA binding);GO:0000981(DNA-binding transcription factor activity, RNA polymerase II-specific);GO:0001228(DNA-binding transcription activator activity, RNA polymerase II-specific);GO:0001501(skeletal system development);GO:0003677(DNA binding);GO:0005515(protein binding);GO:0005634(nucleus);GO:0005654(nucle…	05202(Transcriptional misregulation in cancer);05202(Transcriptional misregulation in cancer)			homeobox A10 [Source:HGNC Symbol;Acc:HGNC:5100]	protein_coding;processed_transcript	DOID:0050686(organ_system_cancer);DOID:0050687(cell_type_cancer);DOID:0060083(immune_system_cancer);DOID:11612(polycystic_ovary_syndrome);DOID:120(female_reproductive_organ_cancer);DOID:1240(leukemia);DOID:14566(disease_of_cellular_proliferation);DOID:15(reproductive_system_disease);DOID:162(cancer);DOID:1749(squamous_cell_carcinoma);DOID:193(reproductive_organ_cancer);DOID:2151(malignant_ovarian…		14.4051	15.3053	18.2724	20.3165	19.9954	20.8857	0.000106045	0.0511814	0.784063	-0.350958	down	no
ENSG00000198346	ZNF813	126017	ENST00000396403;ENST00000490956	GO:0000978(RNA polymerase II cis-regulatory region sequence-specific DNA binding);GO:0000981(DNA-binding transcription factor activity, RNA polymerase II-specific);GO:0003677(DNA binding);GO:0005634(nucleus);GO:0006355(regulation of DNA-templated transcription);GO:0006357(regulation of transcription by RNA polymerase II);GO:0046872(metal ion binding);GO:0046872(metal ion binding)	05168(Herpes simplex virus 1 infection);05168(Herpes simplex virus 1 infection)			zinc finger protein 813 [Source:HGNC Symbol;Acc:HGNC:33257]	protein_coding			3.48607	3.21611	3.1524	2.4556	2.39743	2.01995	0.000115523	0.0549592	1.43382	0.519859	up	no
ENSG00000185614	INKA1	389119	ENST00000333323	GO:0005634(nucleus);GO:0021915(neural tube development);GO:0030291(protein serine/threonine kinase inhibitor activity);GO:0043086(negative regulation of catalytic activity)				inka box actin regulator 1 [Source:HGNC Symbol;Acc:HGNC:32480]	protein_coding			0.824436	0.162594	0.053428	0	0	0	0.000130502	0.061211	3468.19	11.76	up	yes
ENSG00000171848	RRM2	6241	ENST00000641198;ENST00000607140;ENST00000360566;ENST00000459969;ENST00000652660;ENST00000498343;ENST00000461327;ENST00000304567;ENST00000641498;ENST00000491447;ENST00000615152;ENST00000487591;ENST00000462343;ENST00000485717;ENST00000646978;ENST00000381786;ENST00000642996	GO:0001824(blastocyst development);GO:0004748(ribonucleoside-diphosphate reductase activity, thioredoxin disulfide as acceptor);GO:0005515(protein binding);GO:0005634(nucleus);GO:0005737(cytoplasm);GO:0005829(cytosol);GO:0005971(ribonucleoside-diphosphate reductase complex);GO:0006260(DNA replication);GO:0008199(ferric iron binding);GO:0009185(ribonucleoside diphosphate metabolic process);GO:0009…	00230(Purine metabolism);00240(Pyrimidine metabolism);00480(Glutathione metabolism);00983(Drug metabolism - other enzymes);01100(Metabolic pathways);04115(p53 signaling pathway);04115(p53 signaling pathway)	K10808	EC:1.17.4.1	ribonucleotide reductase regulatory subunit M2 [Source:HGNC Symbol;Acc:HGNC:10452]	protein_coding;processed_transcript;retained_intron;nonsense_mediated_decay	DOID:0050615(respiratory_system_cancer);DOID:0050686(organ_system_cancer);DOID:0050687(cell_type_cancer);DOID:1324(lung_cancer);DOID:14566(disease_of_cellular_proliferation);DOID:162(cancer);DOID:170(endocrine_gland_cancer);DOID:1793(pancreatic_cancer);DOID:2994(germ_cell_cancer);DOID:3905(lung_carcinoma);DOID:3908(non_small_cell_lung_carcinoma);DOID:3910(lung_adenocarcinoma);DOID:4074(pancreas_a…	R-HSA-111742(RNR (M1M2) reduces nucleotide diphosphates to deoxynucleotide diphosphates (glutaredoxin));R-HSA-111751(RNR (M1M2) reduces nucleotide diphosphates to deoxynucleotide diphosphates (thioredoxin));R-HSA-8961982(RRM2 gene expression is stimulated by E2F1 and inhibited by E2F6)	45.3167	42.3732	43.7474	48.542	51.4467	49.3921	0.000135831	0.0619652	0.87988	-0.184621	down	no
ENSG00000014919	COX15	1355	ENST00000016171;ENST00000497381	GO:0004129(cytochrome-c oxidase activity);GO:0005515(protein binding);GO:0005654(nucleoplasm);GO:0005739(mitochondrion);GO:0005743(mitochondrial inner membrane);GO:0005746(mitochondrial respirasome);GO:0006123(mitochondrial electron transport, cytochrome c to oxygen);GO:0006783(heme biosynthetic process);GO:0006784(heme A biosynthetic process);GO:0007585(respiratory gaseous exchange by respirator…	00190(Oxidative phosphorylation);00860(Porphyrin and chlorophyll metabolism);01100(Metabolic pathways);01240(Biosynthesis of cofactors);04714(Thermogenesis);04714(Thermogenesis)			cytochrome c oxidase assembly homolog COX15 [Source:HGNC Symbol;Acc:HGNC:2263]	protein_coding;retained_intron	DOID:0050700(cardiomyopathy);DOID:0060036(intrinsic_cardiomyopathy);DOID:10652(Alzheimer's_disease);DOID:114(heart_disease);DOID:11984(hypertrophic_cardiomyopathy);DOID:1287(cardiovascular_system_disease);DOID:1289(neurodegenerative_disease);DOID:1307(dementia);DOID:150(disease_of_mental_health);DOID:1561(cognitive_disorder);DOID:225(syndrome);DOID:331(central_nervous_system_disease);DOID:4(disea…	R-HSA-2995334(COX15 transforms heme O to heme A)	16.2236	16.2357	15.5016	13.0334	13.9399	12.5852	0.000135701	0.0619652	1.21241	0.277873	up	no
ENSG00000180488	MIGA1	374986	ENST00000443751;ENST00000645756;ENST00000642959;ENST00000370791;ENST00000646892;ENST00000476203	GO:0005515(protein binding);GO:0005739(mitochondrion);GO:0005741(mitochondrial outer membrane);GO:0005887(integral component of plasma membrane);GO:0008053(mitochondrial fusion);GO:0016020(membrane);GO:0016021(integral component of membrane);GO:0042803(protein homodimerization activity);GO:0046982(protein heterodimerization activity);GO:0046982(protein heterodimerization activity)				mitoguardin 1 [Source:HGNC Symbol;Acc:HGNC:24741]	protein_coding;retained_intron		R-HSA-8954398(PLD6 dimer hydrolyses cardiolipin to PA and PG)	4.0693	2.98806	3.29222	4.62236	5.11162	4.38543	0.000141842	0.0638328	0.733003	-0.448108	down	no
ENSG00000182022	CHST15	51363	ENST00000346248;ENST00000435907;ENST00000628426;ENST00000476765;ENST00000462406	GO:0000139(Golgi membrane);GO:0005515(protein binding);GO:0005794(Golgi apparatus);GO:0016020(membrane);GO:0016021(integral component of membrane);GO:0016740(transferase activity);GO:0019319(hexose biosynthetic process);GO:0030206(chondroitin sulfate biosynthetic process);GO:0050656(3'-phosphoadenosine 5'-phosphosulfate binding);GO:0050659(N-acetylgalactosamine 4-sulfate 6-O-sulfotransferase acti…	00532(Glycosaminoglycan biosynthesis - chondroitin sulfate / dermatan sulfate);00532(Glycosaminoglycan biosynthesis - chondroitin sulfate / dermatan sulfate)	K08106	EC:2.8.2.33	carbohydrate sulfotransferase 15 [Source:HGNC Symbol;Acc:HGNC:18137]	protein_coding;processed_transcript		R-HSA-2018659(Chondroitin 4-sulfate (C4S) can be further sulfated on position 6 by CHST15)	6.12342	6.12078	5.5058	4.78095	4.65727	4.24091	0.000166269	0.0738279	1.2976	0.375842	up	no
ENSG00000130522	JUND	3727	ENST00000252818;ENST00000600972	GO:0000122(negative regulation of transcription by RNA polymerase II);GO:0000785(chromatin);GO:0000976(transcription cis-regulatory region binding);GO:0000978(RNA polymerase II cis-regulatory region sequence-specific DNA binding);GO:0000981(DNA-binding transcription factor activity, RNA polymerase II-specific);GO:0001221(transcription coregulator binding);GO:0001228(DNA-binding transcription acti…	04010(MAPK signaling pathway);04380(Osteoclast differentiation);04657(IL-17 signaling pathway);04928(Parathyroid hormone synthesis, secretion and action);04928(Parathyroid hormone synthesis, secretion and action)			JunD proto-oncogene, AP-1 transcription factor subunit [Source:HGNC Symbol;Acc:HGNC:6206]	protein_coding	DOID:0050686(organ_system_cancer);DOID:0060083(immune_system_cancer);DOID:0080000(muscular_disease);DOID:10283(prostate_cancer);DOID:1037(lymphoblastic_leukemia);DOID:10747(lymphoid_leukemia);DOID:10952(nephritis);DOID:1240(leukemia);DOID:14566(disease_of_cellular_proliferation);DOID:162(cancer);DOID:17(musculoskeletal_system_disease);DOID:18(urinary_system_disease);DOID:193(reproductive_organ_ca…	R-HSA-9011975(Estrogen-responsive MYC gene expression);R-HSA-9011997(ESR1:ESTG, JUND:FOSB and Cohesin Complex bind distal enhancer elements in MYC gene promoter);R-HSA-9031575(AP-1 binds ARC gene);R-HSA-9031624(ARC gene expression)	3.76842	7.52977	7.01875	9.25382	10.0793	12.4418	0.000174093	0.0743288	0.576459	-0.79471	down	no
ENSG00000213015	ZNF580	51157	ENST00000592881;ENST00000590190;ENST00000325333;ENST00000543039;ENST00000545125	GO:0000785(chromatin);GO:0000978(RNA polymerase II cis-regulatory region sequence-specific DNA binding);GO:0000981(DNA-binding transcription factor activity, RNA polymerase II-specific);GO:0001228(DNA-binding transcription activator activity, RNA polymerase II-specific);GO:0001938(positive regulation of endothelial cell proliferation);GO:0002690(positive regulation of leukocyte chemotaxis);GO:000…				zinc finger protein 580 [Source:HGNC Symbol;Acc:HGNC:29473]	protein_coding			2.85496	4.52408	5.65298	7.04262	6.47805	8.99628	0.000173966	0.0743288	0.578765	-0.788951	down	no
ENSG00000166165	CKB	1152,1120	ENST00000348956;ENST00000689346;ENST00000554989;ENST00000554282;ENST00000553528;ENST00000553610;ENST00000555039;ENST00000555366;ENST00000557569;ENST00000554426;ENST00000553878;ENST00000557287;ENST00000555659;ENST00000554705;ENST00000555770;ENST00000557530;ENST00000553994	GO:0000166(nucleotide binding);GO:0003824(catalytic activity);GO:0004111(creatine kinase activity);GO:0005515(protein binding);GO:0005524(ATP binding);GO:0005615(extracellular space);GO:0005634(nucleus);GO:0005737(cytoplasm);GO:0005739(mitochondrion);GO:0005829(cytosol);GO:0007420(brain development);GO:0016301(kinase activity);GO:0016310(phosphorylation);GO:0016740(transferase activity);GO:001677…	00330(Arginine and proline metabolism);01100(Metabolic pathways);01100(Metabolic pathways)	K00933	EC:2.7.3.2	creatine kinase B [Source:HGNC Symbol;Acc:HGNC:1991]	protein_coding;nonsense_mediated_decay;retained_intron	DOID:0050155(sensory_system_disease);DOID:10652(Alzheimer's_disease);DOID:12858(Huntington's_disease);DOID:1289(neurodegenerative_disease);DOID:1307(dementia);DOID:13141(uveitis);DOID:14566(disease_of_cellular_proliferation);DOID:1492(eye_and_adnexa_disease);DOID:150(disease_of_mental_health);DOID:1561(cognitive_disorder);DOID:162(cancer);DOID:2377(multiple_sclerosis);DOID:2468(psychotic_disorder…	R-HSA-200318(creatine + ATP => phosphocreatine + ADP [CKB,CKM]);R-HSA-9696268(RND3 binds effectors)	268.149	322.144	335.29	356.693	362.998	377.427	0.000169884	0.0743288	0.84365	-0.245284	down	no
ENSG00000099812	MISP	126353	ENST00000215582	GO:0000132(establishment of mitotic spindle orientation);GO:0003779(actin binding);GO:0005515(protein binding);GO:0005737(cytoplasm);GO:0005856(cytoskeleton);GO:0005884(actin filament);GO:0005886(plasma membrane);GO:0005925(focal adhesion);GO:0005938(cell cortex);GO:0007049(cell cycle);GO:0016477(cell migration);GO:0030054(cell junction);GO:0030864(cortical actin cytoskeleton);GO:0031616(spindle …				mitotic spindle positioning [Source:HGNC Symbol;Acc:HGNC:27000]	protein_coding			0	0	0	0.150237	0.0185899	0.158436	0.000177482	0.0743858	0.000916695	-10.0913	down	yes
ENSG00000101439	CST3	1471	ENST00000398411;ENST00000376925;ENST00000398409	GO:0001540(amyloid-beta binding);GO:0002020(protease binding);GO:0004866(endopeptidase inhibitor activity);GO:0004869(cysteine-type endopeptidase inhibitor activity);GO:0005515(protein binding);GO:0005576(extracellular region);GO:0005615(extracellular space);GO:0005783(endoplasmic reticulum);GO:0005788(endoplasmic reticulum lumen);GO:0005794(Golgi apparatus);GO:0005886(plasma membrane);GO:0006952…	04970(Salivary secretion);04970(Salivary secretion)			cystatin C [Source:HGNC Symbol;Acc:HGNC:2475]	protein_coding	DOID:0014667(disease_of_metabolism);DOID:0050013(carbohydrate_metabolism_disease);DOID:0050117(disease_by_infectious_agent);DOID:0050155(sensory_system_disease);DOID:0050161(lower_respiratory_tract_disease);DOID:0050686(organ_system_cancer);DOID:0050828(artery_disease);DOID:0060033(autoimmune_disease_of_peripheral_nervous_system);DOID:0060056(hypersensitivity_reaction_disease);DOID:0060158(acquir…	R-HSA-6798745(Exocytosis of tertiary granule lumen proteins);R-HSA-6800434(Exocytosis of ficolin-rich granule lumen proteins);R-HSA-8952289(FAM20C phosphorylates FAM20C substrates);R-HSA-976734(Amyloid fibrils have additional components);R-HSA-977136(Amyloid precursor proteins form ordered fibrils)	6.15041	7.61542	9.59419	10.5378	11.0174	11.7482	0.000178694	0.0743858	0.701431	-0.511627	down	no
ENSG00000136286	MYO1G	64005	ENST00000258787;ENST00000488554;ENST00000463516;ENST00000480503	GO:0000146(microfilament motor activity);GO:0000166(nucleotide binding);GO:0001891(phagocytic cup);GO:0002250(adaptive immune response);GO:0002376(immune system process);GO:0002456(T cell mediated immunity);GO:0003774(cytoskeletal motor activity);GO:0003779(actin binding);GO:0005516(calmodulin binding);GO:0005524(ATP binding);GO:0005546(phosphatidylinositol-4,5-bisphosphate binding);GO:0005547(ph…	05130(Pathogenic Escherichia coli infection);05130(Pathogenic Escherichia coli infection)			myosin IG [Source:HGNC Symbol;Acc:HGNC:13880]	protein_coding;retained_intron			0	0	0	0.0344248	0.00627028	0.0688531	0.000185649	0.0753962	0.00273852	-8.51239	down	yes
ENSG00000257923	CUX1	1523	ENST00000437600;ENST00000645010;ENST00000646649;ENST00000497815;ENST00000292538;ENST00000622516;ENST00000607092;ENST00000547394;ENST00000360264;ENST00000549414;ENST00000465461;ENST00000485792;ENST00000487284	GO:0000122(negative regulation of transcription by RNA polymerase II);GO:0000139(Golgi membrane);GO:0000785(chromatin);GO:0000977(RNA polymerase II transcription regulatory region sequence-specific DNA binding);GO:0000981(DNA-binding transcription factor activity, RNA polymerase II-specific);GO:0003677(DNA binding);GO:0005634(nucleus);GO:0005654(nucleoplasm);GO:0005794(Golgi apparatus);GO:0005829…				cut like homeobox 1 [Source:HGNC Symbol;Acc:HGNC:2557]	protein_coding;retained_intron	DOID:0050686(organ_system_cancer);DOID:0050687(cell_type_cancer);DOID:0060083(immune_system_cancer);DOID:1240(leukemia);DOID:14566(disease_of_cellular_proliferation);DOID:162(cancer);DOID:1909(melanoma);DOID:2531(hematologic_cancer);DOID:263(kidney_cancer);DOID:3119(gastrointestinal_system_cancer);DOID:3571(liver_cancer);DOID:3996(urinary_system_cancer);DOID:4450(renal_cell_carcinoma);DOID:4451(r…	R-HSA-1839031(Dimerization of cytosolic FGFR1 fusion proteins);R-HSA-1839039(Tyrosine kinase inhibitors bind and inhibit cytosolic FGFR1 fusion dimer phosphorylation);R-HSA-1839065(Phosphorylation of cytosolic FGFR1 fusion dimers);R-HSA-1839078(Cytosolic FGFR1 fusion proteins bind PIK3R1);R-HSA-1839080(Activated cytosolic FGFR1 fusions bind PIK3CA);R-HSA-1839091(Cytosolic FGFR1 fusion protein-ass…	6.87491	6.95164	6.13206	5.87926	5.30185	5.36948	0.000184194	0.0753962	1.20592	0.270129	up	no
ENSG00000163053	SLC16A14	151473	ENST00000295190;ENST00000457406;ENST00000412034;ENST00000425822;ENST00000436869	GO:0005886(plasma membrane);GO:0005887(integral component of plasma membrane);GO:0008028(monocarboxylic acid transmembrane transporter activity);GO:0015293(symporter activity);GO:0015718(monocarboxylic acid transport);GO:0016020(membrane);GO:0016021(integral component of membrane);GO:0022857(transmembrane transporter activity);GO:0055085(transmembrane transport);GO:0055085(transmembrane transport)				solute carrier family 16 member 14 [Source:HGNC Symbol;Acc:HGNC:26417]	protein_coding			7.94377	8.06017	7.75361	6.19855	6.56854	5.77454	0.000197249	0.0787976	1.28131	0.357617	up	no
ENSG00000288622	PDCD6-AHRR	116412618	ENST00000505113;ENST00000675395	GO:0005509(calcium ion binding);GO:0046872(metal ion binding);GO:0046872(metal ion binding)				PDCD6-AHRR readthrough (NMD candidate) [Source:HGNC Symbol;Acc:HGNC:54724]	nonsense_mediated_decay			0.012613	4.33662	0.268464	0	0	0.005233	0.000198757	0.0787976	882.418	9.78532	up	yes
ENSG00000213928	IRF9	10379	ENST00000561415;ENST00000324076;ENST00000561342;ENST00000560311;ENST00000699049;ENST00000698997;ENST00000698995;ENST00000698996;ENST00000396864;ENST00000699065;ENST00000699016;ENST00000560365;ENST00000561412;ENST00000560275;ENST00000561009;ENST00000559284;ENST00000699079;ENST00000699019;ENST00000699067;ENST00000560542;ENST00000699068;ENST00000699020;ENST00000560852;ENST00000699021;ENST00000699069…	GO:0000785(chromatin);GO:0000976(transcription cis-regulatory region binding);GO:0000978(RNA polymerase II cis-regulatory region sequence-specific DNA binding);GO:0000981(DNA-binding transcription factor activity, RNA polymerase II-specific);GO:0002376(immune system process);GO:0003677(DNA binding);GO:0003700(DNA-binding transcription factor activity);GO:0005515(protein binding);GO:0005634(nucleu…	04217(Necroptosis);04380(Osteoclast differentiation);04621(NOD-like receptor signaling pathway);04625(C-type lectin receptor signaling pathway);04630(JAK-STAT signaling pathway);05160(Hepatitis C);05162(Measles);05164(Influenza A);05165(Human papillomavirus infection);05167(Kaposi sarcoma-associated herpesvirus infection);05168(Herpes simplex virus 1 infection);05169(Epstein-Barr virus infection)…			interferon regulatory factor 9 [Source:HGNC Symbol;Acc:HGNC:6131]	retained_intron;protein_coding;nonsense_mediated_decay	DOID:0050117(disease_by_infectious_agent);DOID:2043(hepatitis_B);DOID:2237(hepatitis);DOID:3118(hepatobiliary_disease);DOID:409(liver_disease);DOID:4(disease);DOID:77(gastrointestinal_system_disease);DOID:7(disease_of_anatomical_entity);DOID:934(viral_infectious_disease)	R-HSA-1015699(ISGF3 binds the ISRE promoter elements in IFN-stimulated genes);R-HSA-1015702(Expression of IFN-induced genes);R-HSA-1031716(Expression of IFNG-stimulated genes);R-HSA-909721(Translocation of ISGF3 complex to nucleus);R-HSA-909725(Interaction of IRF9 with p-STAT2:p-STAT1);R-HSA-9710959(p-STAT1 dimer binds KPNA1);R-HSA-9710963(p-STAT1dimer:KPNA1 binds KPNB1)	1.13036	2.84178	0.871634	0.650654	0.787692	0.588092	0.000203192	0.0796083	2.39029	1.25718	up	yes
ENSG00000171243	SOSTDC1	25928	ENST00000307068;ENST00000396652	GO:0005576(extracellular region);GO:0005615(extracellular space);GO:0007389(pattern specification process);GO:0010454(negative regulation of cell fate commitment);GO:0016055(Wnt signaling pathway);GO:0030178(negative regulation of Wnt signaling pathway);GO:0030509(BMP signaling pathway);GO:0030514(negative regulation of BMP signaling pathway);GO:0031069(hair follicle morphogenesis);GO:0036122(BMP…				sclerostin domain containing 1 [Source:HGNC Symbol;Acc:HGNC:21748]	protein_coding	DOID:0050686(organ_system_cancer);DOID:14566(disease_of_cellular_proliferation);DOID:162(cancer);DOID:263(kidney_cancer);DOID:3996(urinary_system_cancer);DOID:4451(renal_carcinoma);DOID:4(disease)		0.626331	0.730748	0.710786	1.66452	1.26073	1.64123	0.000206086	0.0798034	0.452836	-1.14294	down	yes
ENSG00000139219	COL2A1	1280	ENST00000380518;ENST00000493991;ENST00000337299;ENST00000546974;ENST00000483376;ENST00000474996;ENST00000466884;ENST00000490609;ENST00000465743	GO:0001501(skeletal system development);GO:0001502(cartilage condensation);GO:0001503(ossification);GO:0001894(tissue homeostasis);GO:0001958(endochondral ossification);GO:0002062(chondrocyte differentiation);GO:0003007(heart morphogenesis);GO:0005201(extracellular matrix structural constituent);GO:0005515(protein binding);GO:0005576(extracellular region);GO:0005581(collagen trimer);GO:0005585(co…	04151(PI3K-Akt signaling pathway);04510(Focal adhesion);04512(ECM-receptor interaction);04974(Protein digestion and absorption);05165(Human papillomavirus infection);05165(Human papillomavirus infection)			collagen type II alpha 1 chain [Source:HGNC Symbol;Acc:HGNC:2200]	protein_coding;processed_transcript;retained_intron	DOID:0050117(disease_by_infectious_agent);DOID:0050155(sensory_system_disease);DOID:0060072(benign_neoplasm);DOID:0060085(organ_system_benign_neoplasm);DOID:0060121(integumentary_system_benign_neoplasm);DOID:0080001(bone_disease);DOID:10003(sensorineural_hearing_loss);DOID:11830(myopia);DOID:13336(congenital_toxoplasmosis);DOID:1398(parasitic_infectious_disease);DOID:14566(disease_of_cellular_pro…	R-HSA-1454757(Gelatin degradation by MMP1, 2, 3, 7, 8, 9, 12, 13);R-HSA-1474196(Collagen type II degradation by MMP14);R-HSA-1474197(Collagen type II degradation by MMP1,3,8,13,PRSS2);R-HSA-1474266(Formation of collagen fibrils);R-HSA-1564179(Collagen type XI degradation by MMP1,2,3,9);R-HSA-1650808(Prolyl 4-hydroxylase converts collagen prolines to 4-hydroxyprolines);R-HSA-1980233(Collagen proly…	13.6354	13.6987	12.6753	16.2863	15.191	15.7765	0.000215751	0.0819486	0.846691	-0.240092	down	no
ENSG00000104177	MYEF2	50804	ENST00000324324;ENST00000558289;ENST00000560530;ENST00000267836;ENST00000560172;ENST00000620867;ENST00000616409;ENST00000559057;ENST00000558395;ENST00000560513;ENST00000561301;ENST00000561351;ENST00000557868;ENST00000560157;ENST00000561151	GO:0003676(nucleic acid binding);GO:0003677(DNA binding);GO:0003697(single-stranded DNA binding);GO:0003723(RNA binding);GO:0003729(mRNA binding);GO:0005634(nucleus);GO:0005737(cytoplasm);GO:0006357(regulation of transcription by RNA polymerase II);GO:0014902(myotube differentiation);GO:0030182(neuron differentiation);GO:0071014(post-mRNA release spliceosomal complex);GO:1990904(ribonucleoprotein…				myelin expression factor 2 [Source:HGNC Symbol;Acc:HGNC:17940]	protein_coding;retained_intron;nonsense_mediated_decay;processed_transcript			6.03828	5.97963	5.80013	5.10968	5.07766	4.68391	0.000216548	0.0819486	1.19815	0.260814	up	no
ENSG00000030419	IKZF2	22807	ENST00000451136;ENST00000434687;ENST00000342002;ENST00000484040;ENST00000431520;ENST00000442445	GO:0000978(RNA polymerase II cis-regulatory region sequence-specific DNA binding);GO:0003674(molecular_function);GO:0003677(DNA binding);GO:0003700(DNA-binding transcription factor activity);GO:0005515(protein binding);GO:0005634(nucleus);GO:0006357(regulation of transcription by RNA polymerase II);GO:0008150(biological_process);GO:0046872(metal ion binding);GO:0046872(metal ion binding)				IKAROS family zinc finger 2 [Source:HGNC Symbol;Acc:HGNC:13177]	protein_coding;retained_intron;nonsense_mediated_decay	DOID:0050686(organ_system_cancer);DOID:0060083(immune_system_cancer);DOID:1037(lymphoblastic_leukemia);DOID:1240(leukemia);DOID:14566(disease_of_cellular_proliferation);DOID:162(cancer);DOID:2531(hematologic_cancer);DOID:4(disease)		0.850196	0.737885	0.660204	0.40837	0.390039	0.511776	0.000219712	0.0822119	1.716	0.779053	up	no
ENSG00000090273	NUDC	10726	ENST00000435827;ENST00000321265;ENST00000452707;ENST00000484772	GO:0005515(protein binding);GO:0005634(nucleus);GO:0005654(nucleoplasm);GO:0005737(cytoplasm);GO:0005794(Golgi apparatus);GO:0005819(spindle);GO:0005829(cytosol);GO:0005856(cytoskeleton);GO:0005874(microtubule);GO:0006457(protein folding);GO:0007049(cell cycle);GO:0007052(mitotic spindle organization);GO:0007080(mitotic metaphase plate congression);GO:0007097(nuclear migration);GO:0016020(membran…				nuclear distribution C, dynein complex regulator [Source:HGNC Symbol;Acc:HGNC:8045]	protein_coding;processed_transcript		R-HSA-141409(Mad1 binds kinetochore);R-HSA-141422(MAD2 converted to an inhibitory state via interaction with Mad1);R-HSA-141431(MAD2 associates with the Mad1 kinetochore complex);R-HSA-141439(Release of activated MAD2 from kinetochores);R-HSA-156682(PLK1 phosphorylates NUDC);R-HSA-1638803(Phosphorylation of cohesin by PLK1 at centromeres);R-HSA-1638821(PP2A-B56 dephosphorylates centromeric cohesi…	81.774	84.9596	85.7524	73.2859	73.8086	74.8099	0.000236721	0.0875919	1.13781	0.186265	up	no
ENSG00000112419	PHACTR2	9749	ENST00000367584;ENST00000427704;ENST00000440869;ENST00000367582;ENST00000402863;ENST00000451827;ENST00000397980;ENST00000420771;ENST00000536245	GO:0003779(actin binding);GO:0004864(protein phosphatase inhibitor activity);GO:0005515(protein binding);GO:0005886(plasma membrane);GO:0016020(membrane);GO:0030036(actin cytoskeleton organization);GO:0031092(platelet alpha granule membrane);GO:0043086(negative regulation of catalytic activity);GO:0043086(negative regulation of catalytic activity)				phosphatase and actin regulator 2 [Source:HGNC Symbol;Acc:HGNC:20956]	protein_coding;retained_intron	DOID:1289(neurodegenerative_disease);DOID:14330(Parkinson's_disease);DOID:331(central_nervous_system_disease);DOID:4(disease);DOID:7(disease_of_anatomical_entity);DOID:863(nervous_system_disease)	R-HSA-481044(Surface deployment of platelet alpha granule membrane components)	5.79887	5.76087	5.36233	4.97093	4.30464	4.37045	0.000250218	0.0915689	1.24007	0.310426	up	no
ENSG00000114786	ABHD14A-ACY1	100526760	ENST00000463721;ENST00000637778;ENST00000636646;ENST00000637696;ENST00000635937;ENST00000636826;ENST00000637025;ENST00000636718;ENST00000636029;ENST00000636490;ENST00000635785;ENST00000637512;ENST00000636660	GO:0004046(aminoacylase activity);GO:0005737(cytoplasm);GO:0006520(cellular amino acid metabolic process);GO:0016787(hydrolase activity);GO:0016787(hydrolase activity)	00220(Arginine biosynthesis);01100(Metabolic pathways);01210(2-Oxocarboxylic acid metabolism);01230(Biosynthesis of amino acids);01230(Biosynthesis of amino acids)	K14677	EC:3.5.1.14	ABHD14A-ACY1 readthrough [Source:HGNC Symbol;Acc:HGNC:38856]	nonsense_mediated_decay;retained_intron			0.0320504	0.0120026	0.0483271	0.395184	0.00523875	0.620743	0.00027069	0.097984	0.0904653	-3.46649	down	yes
ENSG00000144840	RABL3	285282	ENST00000273375;ENST00000473654;ENST00000491398;ENST00000483733	GO:0000166(nucleotide binding);GO:0001779(natural killer cell differentiation);GO:0003924(GTPase activity);GO:0005515(protein binding);GO:0005525(GTP binding);GO:0006886(intracellular protein transport);GO:0030183(B cell differentiation);GO:0033077(T cell differentiation in thymus);GO:0042803(protein homodimerization activity);GO:0046578(regulation of Ras protein signal transduction);GO:0050821(p…				RAB, member of RAS oncogene family like 3 [Source:HGNC Symbol;Acc:HGNC:18072]	protein_coding;nonsense_mediated_decay;processed_transcript			4.46523	4.61102	4.5339	3.36761	3.68813	3.33822	0.000285995	0.102411	1.30943	0.388938	up	no
ENSG00000138078	PREPL	9581	ENST00000409411;ENST00000426481;ENST00000541738;ENST00000409957;ENST00000409936;ENST00000260648;ENST00000409272;ENST00000410081;ENST00000378511;ENST00000420756;ENST00000540817;ENST00000438314;ENST00000477410	GO:0004252(serine-type endopeptidase activity);GO:0005634(nucleus);GO:0005737(cytoplasm);GO:0005794(Golgi apparatus);GO:0005802(trans-Golgi network);GO:0005829(cytosol);GO:0005856(cytoskeleton);GO:0006508(proteolysis);GO:0008233(peptidase activity);GO:0008236(serine-type peptidase activity);GO:0016787(hydrolase activity);GO:0042147(retrograde transport, endosome to Golgi);GO:0043001(Golgi to plas…				prolyl endopeptidase like [Source:HGNC Symbol;Acc:HGNC:30228]	protein_coding;nonsense_mediated_decay;processed_transcript	DOID:0050686(organ_system_cancer);DOID:11054(urinary_bladder_cancer);DOID:14566(disease_of_cellular_proliferation);DOID:162(cancer);DOID:225(syndrome);DOID:3996(urinary_system_cancer);DOID:4007(bladder_carcinoma);DOID:4(disease)		16.3064	14.9654	14.6128	18.1309	18.704	17.1078	0.000297062	0.104847	0.850621	-0.233412	down	no
ENSG00000287910	ENSG00000287910		ENST00000671173					novel transcript	lncRNA			0.233632	0.205763	0.109428	0	0	0	0.000299095	0.104847	1829.41	10.8372	up	yes
ENSG00000115275	MOGS	7841	ENST00000448666;ENST00000462189;ENST00000462443;ENST00000647915;ENST00000647723;ENST00000690565;ENST00000452063;ENST00000648768;ENST00000649777;ENST00000647753;ENST00000489655;ENST00000414701;ENST00000486036	GO:0004573(Glc3Man9GlcNAc2 oligosaccharide glucosidase activity);GO:0005783(endoplasmic reticulum);GO:0005789(endoplasmic reticulum membrane);GO:0005975(carbohydrate metabolic process);GO:0006457(protein folding);GO:0006487(protein N-linked glycosylation);GO:0008152(metabolic process);GO:0009311(oligosaccharide metabolic process);GO:0015926(glucosidase activity);GO:0016020(membrane);GO:0016021(in…	00510(N-Glycan biosynthesis);01100(Metabolic pathways);04141(Protein processing in endoplasmic reticulum);04141(Protein processing in endoplasmic reticulum)	K01228	EC:3.2.1.106	mannosyl-oligosaccharide glucosidase [Source:HGNC Symbol;Acc:HGNC:24862]	protein_coding;retained_intron;nonsense_mediated_decay		R-HSA-4793947(Defective MOGS does not cleave glucose from an N-glycosylated protein);R-HSA-532678(Trimming of the first glucose by by mannosyl-oligosaccharide glucosidase);R-HSA-9683663(N-glycan trimming of Spike);R-HSA-9686790(ER-alpha glucosidases bind ER-alpha glucosidase inhibitors);R-HSA-9694364(N-glycan glucose trimming of Spike)	12.0261	13.4094	12.2714	15.0778	15.5855	15.5894	0.000306073	0.106175	0.815238	-0.294707	down	no
ENSG00000172795	DCP2	167227	ENST00000515408;ENST00000502635;ENST00000513585;ENST00000510046;ENST00000389063;ENST00000504961;ENST00000674880;ENST00000512751;ENST00000508359	GO:0000184(nuclear-transcribed mRNA catabolic process, nonsense-mediated decay);GO:0000290(deadenylation-dependent decapping of nuclear-transcribed mRNA);GO:0000932(P-body);GO:0003723(RNA binding);GO:0004534(5'-3' exoribonuclease activity);GO:0005515(protein binding);GO:0005634(nucleus);GO:0005654(nucleoplasm);GO:0005737(cytoplasm);GO:0005829(cytosol);GO:0006402(mRNA catabolic process);GO:0016442…	03018(RNA degradation);03018(RNA degradation)	K12613	EC:3.6.1.62	decapping mRNA 2 [Source:HGNC Symbol;Acc:HGNC:24452]	protein_coding;nonsense_mediated_decay;retained_intron;processed_transcript		R-HSA-429860(DCP1-DCP2 complex decaps mRNA);R-HSA-450422(KSRP recruits RNA degradation activities);R-HSA-450431(ZFP36 (TTP) recruits RNA degradation activities);R-HSA-450488(BRF1 Complex recruits RNA degradation activities);R-HSA-517731(Expression of IL-8)	10.5471	10.3471	10.4304	9.44236	8.89815	8.37841	0.000333512	0.113333	1.17237	0.229434	up	no
ENSG00000102038	SMARCA1	6594	ENST00000371122;ENST00000371123;ENST00000371121	GO:0000166(nucleotide binding);GO:0000785(chromatin);GO:0003677(DNA binding);GO:0003682(chromatin binding);GO:0004386(helicase activity);GO:0005515(protein binding);GO:0005524(ATP binding);GO:0005634(nucleus);GO:0005654(nucleoplasm);GO:0006325(chromatin organization);GO:0006338(chromatin remodeling);GO:0006355(regulation of DNA-templated transcription);GO:0007420(brain development);GO:0008094(ATP…				SWI/SNF related, matrix associated, actin dependent regulator of chromatin, subfamily a, member 1 [Source:HGNC Symbol;Acc:HGNC:11097]	protein_coding	DOID:0060037(developmental_disorder_of_mental_health);DOID:0060038(specific_developmental_disorder);DOID:1059(intellectual_disability);DOID:150(disease_of_mental_health);DOID:4(disease)		19.2155	19.3894	17.5408	15.203	16.3014	14.8713	0.000332522	0.113333	1.21067	0.275807	up	no
ENSG00000143195	ILDR2	387597	ENST00000414590;ENST00000614979;ENST00000271417;ENST00000525740;ENST00000526687;ENST00000528703;ENST00000529071	GO:0005634(nucleus);GO:0005783(endoplasmic reticulum);GO:0005789(endoplasmic reticulum membrane);GO:0005923(bicellular tight junction);GO:0009749(response to glucose);GO:0016020(membrane);GO:0016021(integral component of membrane);GO:0030054(cell junction);GO:0030073(insulin secretion);GO:0030154(cell differentiation);GO:0031016(pancreas development);GO:0043484(regulation of RNA splicing);GO:0048…				immunoglobulin like domain containing receptor 2 [Source:HGNC Symbol;Acc:HGNC:18131]	processed_transcript;protein_coding			0.648809	0.599025	0.662624	0.42512	0.391152	0.384578	0.000378038	0.127166	1.59092	0.669863	up	no
ENSG00000140470	ADAMTS17	170691	ENST00000268070;ENST00000557896;ENST00000568565;ENST00000378898;ENST00000559976;ENST00000560486;ENST00000558960;ENST00000561355	GO:0004222(metalloendopeptidase activity);GO:0005576(extracellular region);GO:0006508(proteolysis);GO:0008233(peptidase activity);GO:0008237(metallopeptidase activity);GO:0016787(hydrolase activity);GO:0030198(extracellular matrix organization);GO:0031012(extracellular matrix);GO:0046872(metal ion binding);GO:0046872(metal ion binding)				ADAM metallopeptidase with thrombospondin type 1 motif 17 [Source:HGNC Symbol;Acc:HGNC:17109]	protein_coding;retained_intron;processed_transcript;nonsense_mediated_decay		R-HSA-5173005(B3GALTL transfers glucose to O-fucosyl-proteins);R-HSA-5173192(POFUT2 transfers fucose to TSR domain-containing proteins);R-HSA-6785565(Defective B3GALTL does not transfer glucose to O-fucosyl-proteins)	1.25504	1.21447	1.86886	2.99321	1.54517	3.00598	0.000385135	0.128258	0.575049	-0.798243	down	no
ENSG00000072315	TRPC5	7224	ENST00000262839	GO:0003779(actin binding);GO:0005216(ion channel activity);GO:0005262(calcium channel activity);GO:0005515(protein binding);GO:0005737(cytoplasm);GO:0005886(plasma membrane);GO:0005887(integral component of plasma membrane);GO:0006811(ion transport);GO:0006816(calcium ion transport);GO:0006828(manganese ion transport);GO:0007204(positive regulation of cytosolic calcium ion concentration);GO:00073…	04360(Axon guidance);04929(GnRH secretion)			transient receptor potential cation channel subfamily C member 5 [Source:HGNC Symbol;Acc:HGNC:12337]	protein_coding	DOID:0080001(bone_disease);DOID:1287(cardiovascular_system_disease);DOID:178(vascular_disease);DOID:17(musculoskeletal_system_disease);DOID:326(ischemia);DOID:3342(bone_inflammation_disease);DOID:4(disease);DOID:7148(rheumatoid_arthritis);DOID:7(disease_of_anatomical_entity);DOID:848(arthritis)	R-HSA-3295579(TRPs transport extracellular Ca2+ to cytosol);R-HSA-622390(Activation of TRPC channels by Netrin-1)	0.066737	0.005731	0.004438	0	0	0	0.000425765	0.140384	256.353	8.00199	up	yes
ENSG00000250337	PURPL	643401	ENST00000514844;ENST00000659860;ENST00000652841;ENST00000667624;ENST00000512067;ENST00000664566;ENST00000688783;ENST00000503107;ENST00000670840;ENST00000687778;ENST00000700779;ENST00000505775;ENST00000655438;ENST00000514255;ENST00000658312;ENST00000671061					p53 upregulated regulator of p53 levels [Source:HGNC Symbol;Acc:HGNC:48995]	lncRNA			1.57835	1.60149	1.52367	1.10636	0.947536	1.13361	0.000439109	0.143365	1.4756	0.561303	up	no
ENSG00000109133	TMEM33	55161	ENST00000508448;ENST00000513702;ENST00000264452;ENST00000325094;ENST00000510383;ENST00000504986;ENST00000506794;ENST00000513558	GO:0002376(immune system process);GO:0005515(protein binding);GO:0005634(nucleus);GO:0005635(nuclear envelope);GO:0005783(endoplasmic reticulum);GO:0005789(endoplasmic reticulum membrane);GO:0016020(membrane);GO:0016021(integral component of membrane);GO:0030176(integral component of endoplasmic reticulum membrane);GO:0034976(response to endoplasmic reticulum stress);GO:0042470(melanosome);GO:004…				transmembrane protein 33 [Source:HGNC Symbol;Acc:HGNC:25541]	protein_coding;nonsense_mediated_decay;retained_intron			9.747	8.79773	10.3524	7.54691	8.1183	7.98897	0.000487226	0.15753	1.22165	0.288832	up	no
ENSG00000131584	ACAP3	116983	ENST00000492936;ENST00000354700;ENST00000467278;ENST00000353662;ENST00000470659;ENST00000379037;ENST00000476572;ENST00000493992;ENST00000472541;ENST00000354980;ENST00000478065;ENST00000479108;ENST00000438966	GO:0001764(neuron migration);GO:0005096(GTPase activator activity);GO:0005515(protein binding);GO:0010975(regulation of neuron projection development);GO:0030426(growth cone);GO:0046872(metal ion binding);GO:0050790(regulation of catalytic activity);GO:0050790(regulation of catalytic activity)	04144(Endocytosis);04144(Endocytosis)			ArfGAP with coiled-coil, ankyrin repeat and PH domains 3 [Source:HGNC Symbol;Acc:HGNC:16754]	retained_intron;protein_coding;processed_transcript;nonsense_mediated_decay			3.63952	3.99092	4.11974	4.99214	4.64724	5.09058	0.000497607	0.159082	0.797707	-0.32607	down	no
ENSG00000172172	MRPL13	28998	ENST00000306185;ENST00000518696;ENST00000522717;ENST00000613356;ENST00000518918;ENST00000520677	GO:0003723(RNA binding);GO:0003729(mRNA binding);GO:0003735(structural constituent of ribosome);GO:0005515(protein binding);GO:0005739(mitochondrion);GO:0005743(mitochondrial inner membrane);GO:0005761(mitochondrial ribosome);GO:0005762(mitochondrial large ribosomal subunit);GO:0005840(ribosome);GO:0006412(translation);GO:0017148(negative regulation of translation);GO:0032543(mitochondrial transl…	03010(Ribosome);03010(Ribosome)			mitochondrial ribosomal protein L13 [Source:HGNC Symbol;Acc:HGNC:14278]	protein_coding;nonsense_mediated_decay;retained_intron		R-HSA-5389839(39S subunit binds 28S subunit:mRNA:fMet-tRNA);R-HSA-5389842(TUFM hydrolyzes GTP and TUFM:GDP dissociates from 55S ribosome);R-HSA-5389848(TUFM:GTP:aminoacyl-tRNA binds 55S ribosome:mRNA:fMet-tRNA);R-HSA-5389857(Peptide transfer from P-site to A-site (peptide bond formation));R-HSA-5419261(55S ribosome with peptidyl-tRNA in A site binds GFM1:GTP);R-HSA-5419264(MTRF1L (MTRF1a) or ICT1…	13.2751	11.256	11.7855	8.84022	9.80365	9.91796	0.000506358	0.159082	1.27151	0.346541	up	no
ENSG00000285955	ENSG00000285955		ENST00000650300					novel transcript	lncRNA			0.175996	0.0421048	0.0491155	0	0	0	0.000503781	0.159082	890.721	9.79883	up	yes
ENSG00000166823	MESP1	55897	ENST00000300057	GO:0000785(chromatin);GO:0000976(transcription cis-regulatory region binding);GO:0000978(RNA polymerase II cis-regulatory region sequence-specific DNA binding);GO:0000981(DNA-binding transcription factor activity, RNA polymerase II-specific);GO:0000987(cis-regulatory region sequence-specific DNA binding);GO:0001228(DNA-binding transcription activator activity, RNA polymerase II-specific);GO:00017…				mesoderm posterior bHLH transcription factor 1 [Source:HGNC Symbol;Acc:HGNC:29658]	protein_coding			0.58354	0.386522	0.343322	1.0589	0.77412	4.00085	0.000528099	0.164362	0.225131	-2.15116	down	yes
ENSG00000136842	TMOD1	7111	ENST00000259365	GO:0003779(actin binding);GO:0005523(tropomyosin binding);GO:0005737(cytoplasm);GO:0005829(cytosol);GO:0005856(cytoskeleton);GO:0005865(striated muscle thin filament);GO:0005884(actin filament);GO:0006936(muscle contraction);GO:0007015(actin filament organization);GO:0008180(COP9 signalosome);GO:0008344(adult locomotory behavior);GO:0016020(membrane);GO:0030016(myofibril);GO:0030017(sarcomere);GO…				tropomodulin 1 [Source:HGNC Symbol;Acc:HGNC:11871]	protein_coding		R-HSA-390593(ATP Hydrolysis By Myosin);R-HSA-390595(Calcium Binds Troponin-C);R-HSA-390597(Release Of ADP From Myosin);R-HSA-390598(Myosin Binds ATP)	6.96166	6.75292	6.20151	8.642	8.40998	8.38571	0.000543441	0.166034	0.782936	-0.353033	down	no
ENSG00000172062	SMN1	6606	ENST00000503079;ENST00000514951;ENST00000506239;ENST00000380707;ENST00000506163;ENST00000625245;ENST00000351205;ENST00000518504;ENST00000507905;ENST00000513228;ENST00000510679	GO:0000245(spliceosomal complex assembly);GO:0000387(spliceosomal snRNP assembly);GO:0003723(RNA binding);GO:0005515(protein binding);GO:0005634(nucleus);GO:0005654(nucleoplasm);GO:0005737(cytoplasm);GO:0005829(cytosol);GO:0006353(DNA-templated transcription termination);GO:0006397(mRNA processing);GO:0007399(nervous system development);GO:0008380(RNA splicing);GO:0015030(Cajal body);GO:0016604(n…	03013(RNA transport);03013(RNA transport)			survival of motor neuron 1, telomeric [Source:HGNC Symbol;Acc:HGNC:11117]	protein_coding;nonsense_mediated_decay;retained_intron;processed_transcript		R-HSA-191763(snRNP:Snurportin complex formation);R-HSA-191784(snRNA Cap hypermethylation);R-HSA-191786(snRNP complex assembly);R-HSA-191790(Loading and methylation of Sm proteins onto SMN Complexes);R-HSA-191830(snRNP nuclear import and release)	22.7142	22.1453	26.5762	29.7754	26.5187	33.4116	0.000541908	0.166034	0.796333	-0.328555	down	no
ENSG00000117758	STX12	23673	ENST00000373943;ENST00000440806;ENST00000468761;ENST00000481874;ENST00000472285	GO:0000045(autophagosome assembly);GO:0000139(Golgi membrane);GO:0000149(SNARE binding);GO:0000407(phagophore assembly site);GO:0005484(SNAP receptor activity);GO:0005515(protein binding);GO:0005654(nucleoplasm);GO:0005768(endosome);GO:0005794(Golgi apparatus);GO:0006886(intracellular protein transport);GO:0006906(vesicle fusion);GO:0008021(synaptic vesicle);GO:0010008(endosome membrane);GO:00125…	04145(Phagosome);04145(Phagosome)			syntaxin 12 [Source:HGNC Symbol;Acc:HGNC:11430]	protein_coding;processed_transcript			15.9768	16.6519	17.3237	12.3564	14.7256	13.196	0.000561523	0.169999	1.24019	0.310566	up	no
ENSG00000287856	ENSG00000287856		ENST00000653908;ENST00000653198;ENST00000662216	GO:0005506(iron ion binding);GO:0016491(oxidoreductase activity);GO:0016705(oxidoreductase activity, acting on paired donors, with incorporation or reduction of molecular oxygen);GO:0031418(L-ascorbic acid binding);GO:0046872(metal ion binding);GO:0051213(dioxygenase activity);GO:0051213(dioxygenase activity)				novel protein	protein_coding;processed_transcript			0.231195	0.710411	0.073326	0.0745084	0	0.0167029	0.000597903	0.179382	11.1273	3.47603	up	yes
ENSG00000243004	ENSG00000243004		ENST00000449573					novel transcript, sense overlapping to MACC1	lncRNA			1.17969	0.873619	2.22964	2.62589	2.12869	4.48405	0.000631886	0.182983	0.463592	-1.10907	down	yes
ENSG00000188878	FBF1	85302	ENST00000586717;ENST00000636174;ENST00000319129;ENST00000585990;ENST00000588283;ENST00000586112;ENST00000593076;ENST00000586838;ENST00000586631;ENST00000588478	GO:0000922(spindle pole);GO:0005515(protein binding);GO:0005737(cytoplasm);GO:0005813(centrosome);GO:0005814(centriole);GO:0005829(cytosol);GO:0005856(cytoskeleton);GO:0030030(cell projection organization);GO:0030054(cell junction);GO:0036064(ciliary basal body);GO:0043296(apical junction complex);GO:0043297(apical junction assembly);GO:0045095(keratin filament);GO:0060271(cilium assembly);GO:009…				Fas binding factor 1 [Source:HGNC Symbol;Acc:HGNC:24674]	protein_coding;retained_intron;nonsense_mediated_decay;processed_transcript		R-HSA-5617816(RAB3IP stimulates nucleotide exchange on RAB8A );R-HSA-5626223(C2CD3 and OFD1 recruit 5 distal appendage proteins to the centriole);R-HSA-5626227(CP110 and CEP97 dissociate from the centriole);R-HSA-5626228(The distal appendage proteins recruit TTBK2);R-HSA-5626681(Recruitment of transition zone proteins);R-HSA-5626699(MARK4 binds ODF2 in the centriole);R-HSA-5638009(CEP164 recruits…	1.99943	2.16221	2.05073	2.69362	2.98995	2.74979	0.000623715	0.182983	0.736642	-0.440964	down	no
ENSG00000285978	ENSG00000285978		ENST00000638723	GO:0006355(regulation of DNA-templated transcription)				novel transcript	nonsense_mediated_decay			0.028369	0.317208	0.131973	0	0	0	0.000628492	0.182983	1591.83	10.6365	up	yes
ENSG00000287620	ENSG00000287620		ENST00000669199					novel transcript	lncRNA			0.046138	0.422635	0.17647	0	0	0	0.000628492	0.182983	2150.81	11.0707	up	yes
ENSG00000288956	ENSG00000288956		ENST00000688549					novel transcript	lncRNA			0	0	0.035676	0.290965	0.488874	0.143622	0.000639244	0.183518	0.0386329	-4.69403	down	yes
ENSG00000204611	ZNF616	90317	ENST00000600228;ENST00000330123;ENST00000596290;ENST00000597013;ENST00000600282	GO:0000978(RNA polymerase II cis-regulatory region sequence-specific DNA binding);GO:0000981(DNA-binding transcription factor activity, RNA polymerase II-specific);GO:0003677(DNA binding);GO:0005634(nucleus);GO:0006355(regulation of DNA-templated transcription);GO:0006357(regulation of transcription by RNA polymerase II);GO:0046872(metal ion binding);GO:0046872(metal ion binding)	05168(Herpes simplex virus 1 infection);05168(Herpes simplex virus 1 infection)			zinc finger protein 616 [Source:HGNC Symbol;Acc:HGNC:28062]	protein_coding		R-HSA-975040(KRAB-ZNF / KAP Interaction)	4.59639	4.93505	4.44152	3.80246	3.42777	3.18796	0.000650645	0.185195	1.34121	0.423533	up	no
ENSG00000124126	PREX1	57580	ENST00000482556;ENST00000371941;ENST00000496915;ENST00000620554	GO:0005085(guanyl-nucleotide exchange factor activity);GO:0005096(GTPase activator activity);GO:0005515(protein binding);GO:0005543(phospholipid binding);GO:0005737(cytoplasm);GO:0005829(cytosol);GO:0005886(plasma membrane);GO:0006801(superoxide metabolic process);GO:0007186(G protein-coupled receptor signaling pathway);GO:0016020(membrane);GO:0019899(enzyme binding);GO:0030041(actin filament pol…	04062(Chemokine signaling pathway);05167(Kaposi sarcoma-associated herpesvirus infection);05167(Kaposi sarcoma-associated herpesvirus infection)			phosphatidylinositol-3,4,5-trisphosphate dependent Rac exchange factor 1 [Source:HGNC Symbol;Acc:HGNC:32594]	nonsense_mediated_decay;protein_coding;processed_transcript		R-HSA-205039(p75NTR indirectly activates RAC and Cdc42 via a guanyl-nucleotide exchange factor);R-HSA-419166(GEFs activate RhoA,B,C);R-HSA-8980691(RHOA GEFs activate RHOA);R-HSA-9013023(RHOB GEFs activate RHOB);R-HSA-9013109(RHOC GEFs activate RHOC);R-HSA-9013143(RAC1 GEFs activate RAC1);R-HSA-9013159(CDC42 GEFs activate CDC42);R-HSA-9014296(RAC2 GEFs activate RAC2);R-HSA-9014433(RHOG GEFs activa…	1.75548	2.5595	2.41925	3.12692	3.02314	3.37232	0.000706012	0.19593	0.707199	-0.499811	down	no
ENSG00000179456	ZBTB18	10472	ENST00000696615;ENST00000622512;ENST00000696616;ENST00000358704;ENST00000696617;ENST00000696618	GO:0000122(negative regulation of transcription by RNA polymerase II);GO:0000792(heterochromatin);GO:0000978(RNA polymerase II cis-regulatory region sequence-specific DNA binding);GO:0000981(DNA-binding transcription factor activity, RNA polymerase II-specific);GO:0001227(DNA-binding transcription repressor activity, RNA polymerase II-specific);GO:0003677(DNA binding);GO:0005515(protein binding);…				zinc finger and BTB domain containing 18 [Source:HGNC Symbol;Acc:HGNC:13030]	protein_coding			9.55602	9.88153	9.88372	12.152	11.6102	11.5758	0.000697158	0.19593	0.829736	-0.269276	down	no
ENSG00000165802	NSMF	26012	ENST00000371475;ENST00000371473;ENST00000371474;ENST00000437259;ENST00000371482;ENST00000265663;ENST00000484316;ENST00000482448;ENST00000371468	GO:0000791(euchromatin);GO:0005515(protein binding);GO:0005634(nucleus);GO:0005635(nuclear envelope);GO:0005654(nucleoplasm);GO:0005737(cytoplasm);GO:0005856(cytoskeleton);GO:0005886(plasma membrane);GO:0005938(cell cortex);GO:0014069(postsynaptic density);GO:0016020(membrane);GO:0016363(nuclear matrix);GO:0030054(cell junction);GO:0030425(dendrite);GO:0030863(cortical cytoskeleton);GO:0031965(nu…				NMDA receptor synaptonuclear signaling and neuronal migration factor [Source:HGNC Symbol;Acc:HGNC:29843]	protein_coding;retained_intron	DOID:0080014(chromosomal_disease);DOID:15(reproductive_system_disease);DOID:1921(Klinefelter's_syndrome);DOID:1924(hypogonadism);DOID:225(syndrome);DOID:2277(gonadal_disease);DOID:28(endocrine_system_disease);DOID:3614(Kallmann_syndrome);DOID:4(disease);DOID:630(genetic_disease);DOID:7(disease_of_anatomical_entity)		17.8505	20.2319	18.7061	21.9312	21.8464	22.6502	0.00070195	0.19593	0.854889	-0.22619	down	no
ENSG00000170085	SIMC1	375484	ENST00000341199;ENST00000443967;ENST00000495423;ENST00000429602;ENST00000508769;ENST00000514128;ENST00000503595;ENST00000481515;ENST00000332772	GO:0005515(protein binding);GO:0005737(cytoplasm);GO:0010466(negative regulation of peptidase activity);GO:0030017(sarcomere);GO:0030414(peptidase inhibitor activity);GO:0032184(SUMO polymer binding);GO:0032184(SUMO polymer binding)				SUMO interacting motifs containing 1 [Source:HGNC Symbol;Acc:HGNC:24779]	protein_coding;retained_intron;processed_transcript			6.95613	6.52913	7.27024	8.52003	8.34099	8.54705	0.000712775	0.196172	0.816886	-0.291793	down	no
ENSG00000168209	DDIT4	54541	ENST00000491934;ENST00000471240;ENST00000473155;ENST00000307365;ENST00000681898	GO:0001666(response to hypoxia);GO:0001764(neuron migration);GO:0005515(protein binding);GO:0005737(cytoplasm);GO:0005739(mitochondrion);GO:0005829(cytosol);GO:0006915(apoptotic process);GO:0007420(brain development);GO:0009968(negative regulation of signal transduction);GO:0010801(negative regulation of peptidyl-threonine phosphorylation);GO:0030182(neuron differentiation);GO:0032006(regulation …	04140(Autophagy - animal);04150(mTOR signaling pathway);04151(PI3K-Akt signaling pathway);05206(MicroRNAs in cancer);05206(MicroRNAs in cancer)			DNA damage inducible transcript 4 [Source:HGNC Symbol;Acc:HGNC:24944]	nonsense_mediated_decay;retained_intron;protein_coding	DOID:0050177(monogenic_disease);DOID:0050615(respiratory_system_cancer);DOID:0050686(organ_system_cancer);DOID:0050687(cell_type_cancer);DOID:0050736(autosomal_dominant_disease);DOID:0050739(autosomal_genetic_disease);DOID:10652(Alzheimer's_disease);DOID:1289(neurodegenerative_disease);DOID:1307(dementia);DOID:1324(lung_cancer);DOID:13515(tuberous_sclerosis);DOID:14566(disease_of_cellular_prolife…	R-HSA-5632386(TP63/TP53 stimulates transcription of DDIT4 gene);R-HSA-5632732(p-S939,T1462-TSC2 binding to 14-3-3 dimer is negatively regulated by DDIT4);R-HSA-5632738(DDIT4 binds 14-3-3 dimer)	60.1386	48.6572	65.7479	76.6365	69.2045	69.1769	0.000779341	0.211005	0.811764	-0.300868	down	no
ENSG00000084463	WBP11	51729	ENST00000261167;ENST00000544764;ENST00000535328;ENST00000543316	GO:0003697(single-stranded DNA binding);GO:0003723(RNA binding);GO:0005515(protein binding);GO:0005634(nucleus);GO:0005654(nucleoplasm);GO:0005681(spliceosomal complex);GO:0005737(cytoplasm);GO:0005829(cytosol);GO:0006364(rRNA processing);GO:0006396(RNA processing);GO:0006397(mRNA processing);GO:0008380(RNA splicing);GO:0043231(intracellular membrane-bounded organelle);GO:0045292(mRNA cis splicin…	03040(Spliceosome);03040(Spliceosome)			WW domain binding protein 11 [Source:HGNC Symbol;Acc:HGNC:16461]	protein_coding;retained_intron		R-HSA-156661(Formation of Exon Junction Complex);R-HSA-72124(Formation of the Spliceosomal A Complex);R-HSA-72127(Formation of the Spliceosomal B Complex);R-HSA-72130(Formation of an intermediate Spliceosomal C complex);R-HSA-72139(Formation of the active Spliceosomal C complex);R-HSA-72143(Lariat Formation and 5'-Splice Site Cleavage);R-HSA-72160(Cleavage at the 3'-Splice Site and Exon Ligation)	35.1697	35.8292	33.3692	29.6468	31.9531	28.9128	0.000778978	0.211005	1.15308	0.205487	up	no
ENSG00000213694	S1PR3	1903	ENST00000648341;ENST00000375850;ENST00000358157;ENST00000375846	GO:0003376(sphingosine-1-phosphate receptor signaling pathway);GO:0004930(G protein-coupled receptor activity);GO:0005178(integrin binding);GO:0005515(protein binding);GO:0005737(cytoplasm);GO:0005886(plasma membrane);GO:0005887(integral component of plasma membrane);GO:0006954(inflammatory response);GO:0007165(signal transduction);GO:0007186(G protein-coupled receptor signaling pathway);GO:00071…	04071(Sphingolipid signaling pathway);04080(Neuroactive ligand-receptor interaction);04080(Neuroactive ligand-receptor interaction)			sphingosine-1-phosphate receptor 3 [Source:HGNC Symbol;Acc:HGNC:3167]	processed_transcript;protein_coding		R-HSA-380073(Liganded Gi-activating GPCR acts as a GEF for Gi);R-HSA-419428(S1PR2-5 bind S1P);R-HSA-749454(The Ligand:GPCR:Gi complex dissociates);R-HSA-749456(Liganded Gi-activating GPCRs bind inactive heterotrimeric G-protein Gi);R-HSA-9624272(MMPs cleave HB-EGF);R-HSA-9625813(S1P binds S1PR3 in response to E2 stimulation)	0.189475	0.243003	0.182704	0.466335	0.397348	0.303058	0.000788735	0.211826	0.527264	-0.923402	down	no
ENSG00000163704	PRRT3	285368	ENST00000295984;ENST00000412055;ENST00000411976	GO:0016020(membrane);GO:0016021(integral component of membrane);GO:0016021(integral component of membrane)				proline rich transmembrane protein 3 [Source:HGNC Symbol;Acc:HGNC:26591]	nonsense_mediated_decay;protein_coding			0.899105	1.11933	0.960223	1.7037	1.67267	1.60631	0.000803345	0.214024	0.597803	-0.742258	down	no
ENSG00000164171	ITGA2	3673	ENST00000503810;ENST00000296585	GO:0001540(amyloid-beta binding);GO:0001618(virus receptor activity);GO:0001666(response to hypoxia);GO:0002687(positive regulation of leukocyte migration);GO:0005178(integrin binding);GO:0005515(protein binding);GO:0005518(collagen binding);GO:0005634(nucleus);GO:0005886(plasma membrane);GO:0005925(focal adhesion);GO:0006929(substrate-dependent cell migration);GO:0006971(hypotonic response);GO:0…	04145(Phagosome);04151(PI3K-Akt signaling pathway);04510(Focal adhesion);04512(ECM-receptor interaction);04611(Platelet activation);04640(Hematopoietic cell lineage);04810(Regulation of actin cytoskeleton);05165(Human papillomavirus infection);05200(Pathways in cancer);05205(Proteoglycans in cancer);05222(Small cell lung cancer);05410(Hypertrophic cardiomyopathy);05412(Arrhythmogenic right ventri…			integrin subunit alpha 2 [Source:HGNC Symbol;Acc:HGNC:6137]	nonsense_mediated_decay;protein_coding	DOID:0014667(disease_of_metabolism);DOID:0050013(carbohydrate_metabolism_disease);DOID:0050117(disease_by_infectious_agent);DOID:0050155(sensory_system_disease);DOID:0050621(respiratory_system_benign_neoplasm);DOID:0050686(organ_system_cancer);DOID:0050687(cell_type_cancer);DOID:0050828(artery_disease);DOID:0060072(benign_neoplasm);DOID:0060084(cell_type_benign_neoplasm);DOID:0060085(organ_system…	R-HSA-114563(Collagen type I binds integrin alpha1beta1, alpha2beta1, alpha10beta1);R-HSA-216040(Collagen type IV networks bind integrins alpha1beta1, alpha2beta1);R-HSA-216051(Integrin alpha6beta1, alpha7beta1, alpha1beta1, alpha2beta1 bind laminin-111);R-HSA-2327695(Collagen types III, IV, V, VI, VIII, IX, XVI bind integrins alpha1beta1 and alpha2beta1);R-HSA-2467436(AGRN binds Integrins alphaV…	3.69049	3.76229	3.78652	4.71253	4.96818	4.34501	0.0008368	0.221168	0.801335	-0.319523	down	no
ENSG00000114251	WNT5A	7474	ENST00000264634;ENST00000474267;ENST00000482079;ENST00000497817;ENST00000624674	GO:0001736(establishment of planar polarity);GO:0001756(somitogenesis);GO:0001819(positive regulation of cytokine production);GO:0001822(kidney development);GO:0001837(epithelial to mesenchymal transition);GO:0001843(neural tube closure);GO:0001934(positive regulation of protein phosphorylation);GO:0001938(positive regulation of endothelial cell proliferation);GO:0001947(heart looping);GO:0002009…	04150(mTOR signaling pathway);04310(Wnt signaling pathway);04360(Axon guidance);04390(Hippo signaling pathway);04550(Signaling pathways regulating pluripotency of stem cells);04916(Melanogenesis);04934(Cushing syndrome);05010(Alzheimer disease);05022(Pathways of neurodegeneration - multiple diseases);05165(Human papillomavirus infection);05200(Pathways in cancer);05205(Proteoglycans in cancer);05…			Wnt family member 5A [Source:HGNC Symbol;Acc:HGNC:12784]	protein_coding;retained_intron;processed_transcript	DOID:0050117(disease_by_infectious_agent);DOID:0050615(respiratory_system_cancer);DOID:0050686(organ_system_cancer);DOID:0050687(cell_type_cancer);DOID:0050828(artery_disease);DOID:0060083(immune_system_cancer);DOID:0060100(musculoskeletal_system_cancer);DOID:0060116(sensory_system_cancer);DOID:0080001(bone_disease);DOID:10283(prostate_cancer);DOID:10534(stomach_cancer);DOID:120(female_reproducti…	R-HSA-1458875(WNT binds to FZD and LRP5/6);R-HSA-201708(Frizzled receptors bind Wnts);R-HSA-3238691(N-linked glycosylation of WNTs);R-HSA-3238694(PORCN palmitoleoylates N-glycosyl WNTs);R-HSA-3247837(WNT ligands traffic to the Golgi);R-HSA-3247840(WLS binds WNT ligands in the Golgi);R-HSA-3247843(secretion of WNT ligands);R-HSA-3247844(WNT ligands traffic to the plasma membrane);R-HSA-3769370(WIF…	4.79344	4.69402	4.63251	5.9818	5.37803	6.16568	0.000880323	0.230839	0.805681	-0.311719	down	no
ENSG00000105426	PTPRS	5802	ENST00000588552;ENST00000262963;ENST00000588012;ENST00000592099;ENST00000589851;ENST00000590509;ENST00000591760	GO:0004721(phosphoprotein phosphatase activity);GO:0004725(protein tyrosine phosphatase activity);GO:0005515(protein binding);GO:0005829(cytosol);GO:0005886(plasma membrane);GO:0005887(integral component of plasma membrane);GO:0006470(protein dephosphorylation);GO:0007155(cell adhesion);GO:0008201(heparin binding);GO:0010977(negative regulation of neuron projection development);GO:0014069(postsyn…		K06778	EC:3.1.3.48	protein tyrosine phosphatase receptor type S [Source:HGNC Symbol;Acc:HGNC:9681]	processed_transcript;protein_coding;retained_intron	DOID:0014667(disease_of_metabolism);DOID:0050013(carbohydrate_metabolism_disease);DOID:0050589(inflammatory_bowel_disease);DOID:0060158(acquired_metabolic_disease);DOID:4194(glucose_metabolism_disease);DOID:4(disease);DOID:5295(intestinal_disease);DOID:77(gastrointestinal_system_disease);DOID:7(disease_of_anatomical_entity);DOID:8577(ulcerative_colitis);DOID:9351(diabetes_mellitus)	R-HSA-2467659(AGRN binds NCAM1, PTPRS);R-HSA-388824(PTPRF, PTPRS, PTPRD bind Liprins);R-HSA-6798257(PTPRS binds NTRK3);R-HSA-6798258(PRTPRF, PTPRS, PTPRD bind LRRC4B);R-HSA-8855648(SALM3 binds LAR-RPTP);R-HSA-9603719(Protein tyrosine phosphatases dephosphorylate NTRK3)	6.08737	6.31608	6.26258	7.64677	7.46871	6.92817	0.000896192	0.233164	0.846776	-0.239947	down	no
ENSG00000263155	MYZAP	100820829,145781	ENST00000267853	GO:0005515(protein binding);GO:0005737(cytoplasm);GO:0005856(cytoskeleton);GO:0005886(plasma membrane);GO:0016020(membrane);GO:0030018(Z disc);GO:0030054(cell junction);GO:0030864(cortical actin cytoskeleton);GO:0031234(extrinsic component of cytoplasmic side of plasma membrane);GO:0031674(I band);GO:0035556(intracellular signal transduction)				myocardial zonula adherens protein [Source:HGNC Symbol;Acc:HGNC:43444]	protein_coding			0.166828	0.168396	0.295389	0.507494	0.811832	0.690246	0.000914185	0.233803	0.313805	-1.67206	down	yes
ENSG00000198707	CEP290	80184	ENST00000674712;ENST00000671777;ENST00000674889;ENST00000676190;ENST00000675894;ENST00000672647;ENST00000676363;ENST00000552810;ENST00000309041;ENST00000673058;ENST00000674971;ENST00000675230;ENST00000675408;ENST00000675476;ENST00000675628;ENST00000675794;ENST00000676074;ENST00000676448;ENST00000604024;ENST00000671822;ENST00000676351;ENST00000675559;ENST00000676418;ENST00000676331;ENST00000552770…	GO:0001822(kidney development);GO:0005515(protein binding);GO:0005576(extracellular region);GO:0005634(nucleus);GO:0005737(cytoplasm);GO:0005813(centrosome);GO:0005814(centriole);GO:0005815(microtubule organizing center);GO:0005829(cytosol);GO:0005856(cytoskeleton);GO:0005929(cilium);GO:0015031(protein transport);GO:0016020(membrane);GO:0030030(cell projection organization);GO:0030902(hindbrain d…				centrosomal protein 290 [Source:HGNC Symbol;Acc:HGNC:29021]	retained_intron;processed_transcript;protein_coding;nonsense_mediated_decay	DOID:0050155(sensory_system_disease);DOID:0050177(monogenic_disease);DOID:0050737(autosomal_recessive_disease);DOID:0050739(autosomal_genetic_disease);DOID:1432(blindness);DOID:14791(Leber_congenital_amaurosis);DOID:1492(eye_and_adnexa_disease);DOID:1935(Bardet_Biedl_syndrome);DOID:225(syndrome);DOID:4(disease);DOID:5614(eye_disease);DOID:5679(retinal_disease);DOID:630(genetic_disease);DOID:7(dis…	R-HSA-2574840(AJUBA facilitates AURKA autophosphorylation);R-HSA-2574845(AJUBA binds centrosome-associated AURKA);R-HSA-3000310(AURKA phosphorylates PLK1);R-HSA-3000319(BORA binds PLK1 and AURKA);R-HSA-380272(Plk1-mediated phosphorylation of Nlp);R-HSA-380283(Recruitment of additional gamma tubulin/ gamma TuRC to the centrosome);R-HSA-380294(Loss of C-Nap-1 from centrosomes);R-HSA-380303(Dissocia…	4.78943	3.45865	4.05336	3.23703	3.20828	3.35032	0.000919712	0.233803	1.25581	0.328619	up	no
ENSG00000153902	LGI4	163175	ENST00000392225;ENST00000587780	GO:0005515(protein binding);GO:0005576(extracellular region);GO:0005615(extracellular space);GO:0008344(adult locomotory behavior);GO:0014009(glial cell proliferation);GO:0014044(Schwann cell development);GO:0021782(glial cell development);GO:0022011(myelination in peripheral nervous system);GO:0031641(regulation of myelination);GO:0042063(gliogenesis);GO:0042551(neuron maturation);GO:0042552(mye…				leucine rich repeat LGI family member 4 [Source:HGNC Symbol;Acc:HGNC:18712]	protein_coding		R-HSA-5682709(LGI4 binds ADAM22,23,11)	0.0636364	0.0367996	0.0487119	0	0	0	0.000906917	0.233803	497.16	8.95757	up	yes
ENSG00000235034	C19orf81	342918	ENST00000425202;ENST00000490451					chromosome 19 open reading frame 81 [Source:HGNC Symbol;Acc:HGNC:40041]	protein_coding;processed_transcript			0.213754	0.384503	0.27692	0.601949	1.48093	2.01555	0.000935111	0.235917	0.21354	-2.22742	down	yes
ENSG00000103266	STUB1	10273	ENST00000565677;ENST00000219548;ENST00000569248;ENST00000567173;ENST00000563505;ENST00000567790;ENST00000564370;ENST00000566181;ENST00000566408;ENST00000564316;ENST00000565813	GO:0000151(ubiquitin ligase complex);GO:0000209(protein polyubiquitination);GO:0001664(G protein-coupled receptor binding);GO:0002931(response to ischemia);GO:0004842(ubiquitin-protein transferase activity);GO:0005515(protein binding);GO:0005634(nucleus);GO:0005654(nucleoplasm);GO:0005737(cytoplasm);GO:0005783(endoplasmic reticulum);GO:0005829(cytosol);GO:0006281(DNA repair);GO:0006511(ubiquitin-…	04120(Ubiquitin mediated proteolysis);04141(Protein processing in endoplasmic reticulum);04141(Protein processing in endoplasmic reticulum)	K09561	EC:2.3.2.27	STIP1 homology and U-box containing protein 1 [Source:HGNC Symbol;Acc:HGNC:11427]	protein_coding;retained_intron;processed_transcript;nonsense_mediated_decay	DOID:0050177(monogenic_disease);DOID:0050737(autosomal_recessive_disease);DOID:0050739(autosomal_genetic_disease);DOID:0050828(artery_disease);DOID:10652(Alzheimer's_disease);DOID:1287(cardiovascular_system_disease);DOID:1289(neurodegenerative_disease);DOID:1307(dementia);DOID:1441(spinocerebellar_ataxia);DOID:1485(cystic_fibrosis);DOID:150(disease_of_mental_health);DOID:1561(cognitive_disorder);…	R-HSA-1918092(CHIP (STUB1) mediates ubiquitination of ERBB2);R-HSA-2187368(STUB1 (CHIP) ubiquitinates SMAD3);R-HSA-2187375(SMAD3 binds STUB1 (CHIP));R-HSA-5213462(RIPK3 binds RIPK1);R-HSA-6807134(NEDD4, WWP2, CHIP and XIAP polyubiquitinate PTEN);R-HSA-9009308(STUB1 polyubiquitinates RUNX2);R-HSA-9009309(RUNX2 binds STUB1);R-HSA-9688831(STUB1 ubiquitinates RIPK3 at K55, K363);R-HSA-9688838(RIPK3 b…	49.9192	49.375	54.1775	59.6686	55.8297	65.4306	0.000961859	0.240841	0.848243	-0.237451	down	no
ENSG00000286503	ENSG00000286503		ENST00000662770					novel transcript	lncRNA			0	0	0	0.233928	0.189627	0.584366	0.000984654	0.24111	0.000297642	-11.7141	down	yes
ENSG00000102109	PCSK1N	27344	ENST00000218230	GO:0002021(response to dietary excess);GO:0004866(endopeptidase inhibitor activity);GO:0004867(serine-type endopeptidase inhibitor activity);GO:0005102(signaling receptor binding);GO:0005576(extracellular region);GO:0005615(extracellular space);GO:0005794(Golgi apparatus);GO:0005802(trans-Golgi network);GO:0007218(neuropeptide signaling pathway);GO:0009409(response to cold);GO:0010951(negative re…				proprotein convertase subtilisin/kexin type 1 inhibitor [Source:HGNC Symbol;Acc:HGNC:17301]	protein_coding	DOID:10652(Alzheimer's_disease);DOID:11870(Pick's_disease);DOID:1289(neurodegenerative_disease);DOID:1307(dementia);DOID:150(disease_of_mental_health);DOID:1561(cognitive_disorder);DOID:331(central_nervous_system_disease);DOID:4(disease);DOID:680(tauopathy);DOID:7(disease_of_anatomical_entity);DOID:863(nervous_system_disease)		0.36595	0.395154	0.760195	0.828166	1.80247	2.33662	0.000983416	0.24111	0.306265	-1.70715	down	yes
ENSG00000165934	CPSF2	53981	ENST00000298875;ENST00000553427;ENST00000554290;ENST00000556622	GO:0003723(RNA binding);GO:0005515(protein binding);GO:0005634(nucleus);GO:0005654(nucleoplasm);GO:0005847(mRNA cleavage and polyadenylation specificity factor complex);GO:0006378(mRNA polyadenylation);GO:0006379(mRNA cleavage);GO:0006397(mRNA processing);GO:0006398(mRNA 3'-end processing by stem-loop binding and cleavage);GO:0016020(membrane);GO:0098789(pre-mRNA cleavage required for polyadenyla…	03015(mRNA surveillance pathway);03015(mRNA surveillance pathway)			cleavage and polyadenylation specific factor 2 [Source:HGNC Symbol;Acc:HGNC:2325]	protein_coding;nonsense_mediated_decay;retained_intron		R-HSA-156661(Formation of Exon Junction Complex);R-HSA-72130(Formation of an intermediate Spliceosomal C complex);R-HSA-72139(Formation of the active Spliceosomal C complex);R-HSA-72143(Lariat Formation and 5'-Splice Site Cleavage);R-HSA-72160(Cleavage at the 3'-Splice Site and Exon Ligation);R-HSA-72180(Cleavage of mRNA at the 3'-end);R-HSA-72185(mRNA polyadenylation);R-HSA-72231(Formation of th…	7.04247	6.14827	6.98119	5.62153	5.77954	5.53457	0.000976226	0.24111	1.19109	0.252287	up	no
ENSG00000116750	UCHL5	51377	ENST00000367455;ENST00000367454;ENST00000420791;ENST00000449480;ENST00000367450;ENST00000367451;ENST00000367448;ENST00000367449;ENST00000443327;ENST00000416915;ENST00000421683;ENST00000483156;ENST00000417752	GO:0000502(proteasome complex);GO:0000723(telomere maintenance);GO:0003723(RNA binding);GO:0004843(cysteine-type deubiquitinase activity);GO:0004866(endopeptidase inhibitor activity);GO:0005515(protein binding);GO:0005634(nucleus);GO:0005654(nucleoplasm);GO:0005730(nucleolus);GO:0005737(cytoplasm);GO:0005829(cytosol);GO:0006275(regulation of DNA replication);GO:0006281(DNA repair);GO:0006282(regu…		K05610	EC:3.4.19.12	ubiquitin C-terminal hydrolase L5 [Source:HGNC Symbol;Acc:HGNC:19678]	protein_coding;processed_transcript		R-HSA-2179291(UCHL5, USP15 deubiquitinate TGFBR1);R-HSA-2179293(UCHL5 binds SMAD7 in complex with ubiquitinated TGFBR1);R-HSA-5665854(ADRM1:26S proteaseome binds UCHL5);R-HSA-5689544(UCHL5 binds INO80 complex)	18.7677	17.1563	17.9476	15.6654	15.2863	15.5933	0.000999157	0.242875	1.15741	0.210899	up	no
ENSG00000167700	MFSD3	113655	ENST00000301327;ENST00000528047;ENST00000526749;ENST00000534427	GO:0005515(protein binding);GO:0015295(solute:proton symporter activity);GO:0016020(membrane);GO:0016021(integral component of membrane);GO:0022857(transmembrane transporter activity);GO:0055085(transmembrane transport);GO:1902600(proton transmembrane transport);GO:1902600(proton transmembrane transport)				major facilitator superfamily domain containing 3 [Source:HGNC Symbol;Acc:HGNC:25157]	protein_coding;retained_intron			4.64383	6.31793	9.55287	11.3453	9.63404	11.8921	0.00100869	0.243415	0.624087	-0.680181	down	no
ENSG00000184014	DENND5A	23258	ENST00000328194;ENST00000529977;ENST00000531747;ENST00000679458;ENST00000679999;ENST00000680599;ENST00000680470;ENST00000679773;ENST00000679926;ENST00000679745;ENST00000680554;ENST00000525784;ENST00000680252;ENST00000680791;ENST00000681371;ENST00000679460;ENST00000681158;ENST00000681425;ENST00000681639;ENST00000679446;ENST00000679568;ENST00000680294;ENST00000680742;ENST00000680885;ENST00000680576…	GO:0000139(Golgi membrane);GO:0005085(guanyl-nucleotide exchange factor activity);GO:0005515(protein binding);GO:0005794(Golgi apparatus);GO:0005802(trans-Golgi network);GO:0005829(cytosol);GO:0010977(negative regulation of neuron projection development);GO:0016020(membrane);GO:0030904(retromer complex);GO:0031267(small GTPase binding);GO:0042147(retrograde transport, endosome to Golgi);GO:005079…				DENN domain containing 5A [Source:HGNC Symbol;Acc:HGNC:19344]	protein_coding;retained_intron;nonsense_mediated_decay;processed_transcript	DOID:0060072(benign_neoplasm);DOID:0060085(organ_system_benign_neoplasm);DOID:0060089(endocrine_organ_benign_neoplasm);DOID:14566(disease_of_cellular_proliferation);DOID:2891(thyroid_adenoma);DOID:4(disease);DOID:6203(thyroid_hyalinizing_trabecular_adenoma);DOID:6204(follicular_adenoma)	R-HSA-8877813(DENND5A,B exchange GTP for GDP on RAB39)	5.13987	4.95636	4.85251	4.32235	4.4408	4.10865	0.00102506	0.245586	1.16136	0.21581	up	no
ENSG00000125447	GGA3	23163	ENST00000538886;ENST00000621870;ENST00000537686;ENST00000621217;ENST00000614198;ENST00000613421;ENST00000649398;ENST00000580646;ENST00000578208;ENST00000582232;ENST00000578896;ENST00000582821;ENST00000584243;ENST00000577435;ENST00000582376	GO:0005515(protein binding);GO:0005764(lysosome);GO:0005768(endosome);GO:0005769(early endosome);GO:0005794(Golgi apparatus);GO:0005802(trans-Golgi network);GO:0006622(protein targeting to lysosome);GO:0006886(intracellular protein transport);GO:0010008(endosome membrane);GO:0015031(protein transport);GO:0016020(membrane);GO:0016192(vesicle-mediated transport);GO:0030163(protein catabolic process…	04142(Lysosome);04142(Lysosome)			golgi associated, gamma adaptin ear containing, ARF binding protein 3 [Source:HGNC Symbol;Acc:HGNC:17079]	protein_coding;nonsense_mediated_decay;retained_intron	DOID:1287(cardiovascular_system_disease);DOID:178(vascular_disease);DOID:326(ischemia);DOID:4(disease);DOID:7(disease_of_anatomical_entity)	R-HSA-5692934(BACE1 binds GGA1,2,3);R-HSA-5692941(BACE1:GGA1,2,3 translocates from plasma membrane to endosome);R-HSA-8854222(TBC1D3 associates with RAB5);R-HSA-8875659(RAB4:GTP promotes recycling of activated MET receptor to the plasma membrane);R-HSA-8875661(GGA3 associates with activated MET receptor)	6.6222	6.17818	6.71356	7.86817	7.55324	8.31118	0.00104323	0.248155	0.822243	-0.282364	down	no
ENSG00000183726	TMEM50A	23585	ENST00000498135;ENST00000491936;ENST00000480937;ENST00000374358;ENST00000468704;ENST00000487234	GO:0005515(protein binding);GO:0005737(cytoplasm);GO:0005783(endoplasmic reticulum);GO:0016020(membrane);GO:0016021(integral component of membrane);GO:0032511(late endosome to vacuole transport via multivesicular body sorting pathway);GO:0043025(neuronal cell body);GO:0097386(glial cell projection);GO:0097386(glial cell projection)				transmembrane protein 50A [Source:HGNC Symbol;Acc:HGNC:30590]	processed_transcript;protein_coding			32.0419	30.4885	32.015	37.3349	35.814	35.4171	0.00105257	0.248601	0.870857	-0.199493	down	no
ENSG00000064218	DMRT3	58524	ENST00000190165;ENST00000417254	GO:0000785(chromatin);GO:0000978(RNA polymerase II cis-regulatory region sequence-specific DNA binding);GO:0000981(DNA-binding transcription factor activity, RNA polymerase II-specific);GO:0003677(DNA binding);GO:0005515(protein binding);GO:0005634(nucleus);GO:0006355(regulation of DNA-templated transcription);GO:0006357(regulation of transcription by RNA polymerase II);GO:0007548(sex differentia…				doublesex and mab-3 related transcription factor 3 [Source:HGNC Symbol;Acc:HGNC:13909]	protein_coding			0.22938	0.511222	0.961867	1.52612	1.53873	1.41749	0.00106183	0.249021	0.379817	-1.39662	down	yes
ENSG00000129038	LOXL1	4016	ENST00000566011;ENST00000261921;ENST00000566530;ENST00000562548	GO:0001669(acrosomal vesicle);GO:0004720(protein-lysine 6-oxidase activity);GO:0005507(copper ion binding);GO:0005515(protein binding);GO:0005576(extracellular region);GO:0005604(basement membrane);GO:0005615(extracellular space);GO:0005737(cytoplasm);GO:0016491(oxidoreductase activity);GO:0016641(oxidoreductase activity, acting on the CH-NH2 group of donors, oxygen as acceptor);GO:0018057(peptid…				lysyl oxidase like 1 [Source:HGNC Symbol;Acc:HGNC:6665]	nonsense_mediated_decay;protein_coding;retained_intron	DOID:0050155(sensory_system_disease);DOID:1067(open_angle_glaucoma);DOID:1070(primary_open_angle_glaucoma);DOID:10871(age_related_macular_degeneration);DOID:12571(phacogenic_glaucoma);DOID:13544(low_tension_glaucoma);DOID:13550(angle_closure_glaucoma);DOID:13641(exfoliation_syndrome);DOID:1405(primary_angle_closure_glaucoma);DOID:1492(eye_and_adnexa_disease);DOID:1686(glaucoma);DOID:2007(degenera…	R-HSA-2002466(Formation of allysine by LOX);R-HSA-2022141(Prolysyl oxidase activation);R-HSA-2129375(Elastin cross-linking by lysyl oxidase);R-HSA-2395340(Formation of hydroxyallysine by LOX)	2.31763	3.65783	3.614	4.67937	4.24643	5.78228	0.00108161	0.251887	0.651985	-0.617088	down	no
ENSG00000235007	ENSG00000235007		ENST00000674648	GO:0003755(peptidyl-prolyl cis-trans isomerase activity);GO:0005737(cytoplasm);GO:0016020(membrane);GO:0016021(integral component of membrane);GO:0016853(isomerase activity);GO:0019211(phosphatase activator activity);GO:0050790(regulation of catalytic activity)				novel protein	protein_coding			0	0	0	0.045231	0.104375	0.014297	0.00109977	0.254338	0.00183035	-9.09366	down	yes
ENSG00000246526	LINC02481	339988	ENST00000499502					long intergenic non-protein coding RNA 2481 [Source:HGNC Symbol;Acc:HGNC:27958]	lncRNA			0	0	0	0.195069	0.119635	0.058463	0.00113841	0.261303	0.00080393	-10.2806	down	yes
ENSG00000233785	ENSG00000233785		ENST00000366134					novel transcript	lncRNA			0.343564	0.339706	0.294894	0	0	0	0.00114558	0.261303	3260.55	11.6709	up	yes
ENSG00000144566	RAB5A	5868	ENST00000273047;ENST00000443878;ENST00000412966;ENST00000446547;ENST00000476544;ENST00000469122;ENST00000473608	GO:0000166(nucleotide binding);GO:0001726(ruffle);GO:0003924(GTPase activity);GO:0003925(G protein activity);GO:0005515(protein binding);GO:0005525(GTP binding);GO:0005654(nucleoplasm);GO:0005737(cytoplasm);GO:0005768(endosome);GO:0005769(early endosome);GO:0005829(cytosol);GO:0005886(plasma membrane);GO:0006886(intracellular protein transport);GO:0006897(endocytosis);GO:0006909(phagocytosis);GO:…	04014(Ras signaling pathway);04144(Endocytosis);04145(Phagosome);04962(Vasopressin-regulated water reabsorption);05014(Amyotrophic lateral sclerosis);05022(Pathways of neurodegeneration - multiple diseases);05132(Salmonella infection);05146(Amoebiasis);05152(Tuberculosis);05152(Tuberculosis)			RAB5A, member RAS oncogene family [Source:HGNC Symbol;Acc:HGNC:9783]	protein_coding;nonsense_mediated_decay;retained_intron	DOID:0050117(disease_by_infectious_agent);DOID:10652(Alzheimer's_disease);DOID:1289(neurodegenerative_disease);DOID:1307(dementia);DOID:14566(disease_of_cellular_proliferation);DOID:150(disease_of_mental_health);DOID:1561(cognitive_disorder);DOID:162(cancer);DOID:1883(hepatitis_C);DOID:2237(hepatitis);DOID:230(lateral_sclerosis);DOID:231(motor_neuron_disease);DOID:3118(hepatobiliary_disease);DOID…	R-HSA-1011600(Rabenosyn-5 connects Rab5 to VPS-45);R-HSA-8854222(TBC1D3 associates with RAB5);R-HSA-8869438(Dissociation of clathrin-associated proteins);R-HSA-8870466(RGGT:CHM binds RABs);R-HSA-8870469(RGGT geranylgeranylates RAB proteins);R-HSA-8871193(Dissociation of AAK1 and dephosphorylation of AP-2 mu2);R-HSA-8871194(RAB5 and GAPVD1 bind AP-2);R-HSA-8871366(p-Y281,292-RUFY1 binds RAB4A:GTP,…	11.2743	12.5542	12.1128	9.53038	10.1372	9.63717	0.00115382	0.261391	1.22647	0.294507	up	no
ENSG00000285943	ENSG00000285943		ENST00000649772					novel protein	nonsense_mediated_decay			0.451713	0.662158	0.398336	1.62971	1.23162	0.485462	0.0011736	0.262303	0.451839	-1.14612	down	yes
ENSG00000180008	SOCS4	122809,9306	ENST00000395472;ENST00000555846;ENST00000553735;ENST00000339298	GO:0005515(protein binding);GO:0005942(phosphatidylinositol 3-kinase complex);GO:0007175(negative regulation of epidermal growth factor-activated receptor activity);GO:0009968(negative regulation of signal transduction);GO:0016567(protein ubiquitination);GO:0032436(positive regulation of proteasomal ubiquitin-dependent protein catabolic process);GO:0035556(intracellular signal transduction);GO:00…	04630(JAK-STAT signaling pathway);04910(Insulin signaling pathway);04917(Prolactin signaling pathway);04930(Type II diabetes mellitus);04930(Type II diabetes mellitus)			suppressor of cytokine signaling 4 [Source:HGNC Symbol;Acc:HGNC:19392]	protein_coding;processed_transcript		R-HSA-8955893(SOCS4 gene expression is inhibited by RUNX1)	10.8912	9.12162	9.32598	8.66576	7.52776	7.59959	0.00116696	0.262303	1.23308	0.302266	up	no
ENSG00000197935	ZNF311	282890	ENST00000483450	GO:0000978(RNA polymerase II cis-regulatory region sequence-specific DNA binding);GO:0000981(DNA-binding transcription factor activity, RNA polymerase II-specific);GO:0003677(DNA binding);GO:0005634(nucleus);GO:0006355(regulation of DNA-templated transcription);GO:0006357(regulation of transcription by RNA polymerase II);GO:0046872(metal ion binding)	05168(Herpes simplex virus 1 infection)			zinc finger protein 311 [Source:HGNC Symbol;Acc:HGNC:13847]	retained_intron		R-HSA-975040(KRAB-ZNF / KAP Interaction)	0	0	0	0.109132	0.173081	0	0.00125336	0.26756	0.00106303	-9.87761	down	yes
ENSG00000006118	TMEM132A	54972	ENST00000453848;ENST00000537065;ENST00000544065;ENST00000005286;ENST00000543732;ENST00000537110;ENST00000534983;ENST00000544098;ENST00000536409;ENST00000538090;ENST00000540112	GO:0000139(Golgi membrane);GO:0003674(molecular_function);GO:0005783(endoplasmic reticulum);GO:0005788(endoplasmic reticulum lumen);GO:0005789(endoplasmic reticulum membrane);GO:0005794(Golgi apparatus);GO:0008150(biological_process);GO:0016020(membrane);GO:0016021(integral component of membrane);GO:0070062(extracellular exosome);GO:0070062(extracellular exosome)				transmembrane protein 132A [Source:HGNC Symbol;Acc:HGNC:31092]	protein_coding;processed_transcript;retained_intron		R-HSA-8952289(FAM20C phosphorylates FAM20C substrates)	3.15299	3.92786	4.11416	4.34902	5.32313	5.12258	0.0012383	0.26756	0.756689	-0.402228	down	no
ENSG00000137166	FOXP4	116113	ENST00000307972;ENST00000373063;ENST00000409208;ENST00000373057;ENST00000451305;ENST00000670130	GO:0000122(negative regulation of transcription by RNA polymerase II);GO:0000785(chromatin);GO:0000978(RNA polymerase II cis-regulatory region sequence-specific DNA binding);GO:0000981(DNA-binding transcription factor activity, RNA polymerase II-specific);GO:0001227(DNA-binding transcription repressor activity, RNA polymerase II-specific);GO:0003677(DNA binding);GO:0003700(DNA-binding transcripti…				forkhead box P4 [Source:HGNC Symbol;Acc:HGNC:20842]	protein_coding			10.7975	12.3743	10.3385	9.15167	9.60611	8.86791	0.00124964	0.26756	1.21301	0.278595	up	no
ENSG00000273018	FAM106A	80039	ENST00000425211;ENST00000581595;ENST00000420856;ENST00000578409;ENST00000608726;ENST00000608313;ENST00000608385;ENST00000609805;ENST00000610155;ENST00000608216;ENST00000609193;ENST00000609831;ENST00000609832;ENST00000609578;ENST00000392176;ENST00000446853					family with sequence similarity 106 member A [Source:HGNC Symbol;Acc:HGNC:25682]	lncRNA;retained_intron			3.77504	3.54885	3.89026	2.79385	3.26505	2.79145	0.00124212	0.26756	1.26708	0.341512	up	no
ENSG00000144736	SHQ1	55164	ENST00000468371;ENST00000325599;ENST00000463369;ENST00000475558;ENST00000468347;ENST00000471526	GO:0000493(box H/ACA snoRNP assembly);GO:0005515(protein binding);GO:0005634(nucleus);GO:0005654(nucleoplasm);GO:0005737(cytoplasm);GO:0005829(cytosol);GO:0022618(ribonucleoprotein complex assembly);GO:0043065(positive regulation of apoptotic process);GO:0051082(unfolded protein binding);GO:1904874(positive regulation of telomerase RNA localization to Cajal body);GO:2000233(negative regulation of…				SHQ1, H/ACA ribonucleoprotein assembly factor [Source:HGNC Symbol;Acc:HGNC:25543]	processed_transcript;protein_coding;nonsense_mediated_decay		R-HSA-9671145(DKC1 binds SHQ1)	4.60403	5.05546	5.88066	4.00881	4.04074	3.84557	0.0012293	0.26756	1.30643	0.38563	up	no
ENSG00000185947	ZNF267	10308	ENST00000394846;ENST00000300870;ENST00000566541;ENST00000561814;ENST00000575471	GO:0000978(RNA polymerase II cis-regulatory region sequence-specific DNA binding);GO:0001228(DNA-binding transcription activator activity, RNA polymerase II-specific);GO:0003677(DNA binding);GO:0005634(nucleus);GO:0006355(regulation of DNA-templated transcription);GO:0006357(regulation of transcription by RNA polymerase II);GO:0045944(positive regulation of transcription by RNA polymerase II);GO:…	05168(Herpes simplex virus 1 infection);05168(Herpes simplex virus 1 infection)			zinc finger protein 267 [Source:HGNC Symbol;Acc:HGNC:13060]	protein_coding;nonsense_mediated_decay;retained_intron		R-HSA-975040(KRAB-ZNF / KAP Interaction)	3.70142	3.6593	4.00402	3.01063	3.04226	2.57758	0.00123402	0.26756	1.31681	0.397052	up	no
ENSG00000272884	ENSG00000272884		ENST00000575331					novel transcript	lncRNA			1.29503	1.31773	1.39583	0.642064	0.986209	0.742373	0.00121265	0.26756	1.69093	0.757816	up	no
ENSG00000223838	ENSG00000223838		ENST00000659464;ENST00000412563					novel transcript	lncRNA			0	0	0	0.0642533	0.18118	0.174163	0.00128077	0.268253	0.000714973	-10.4498	down	yes
ENSG00000108604	SMARCD2	6603	ENST00000448276;ENST00000698013;ENST00000698014;ENST00000698015;ENST00000698016;ENST00000697953;ENST00000698017;ENST00000698018;ENST00000698019;ENST00000698020;ENST00000698021;ENST00000698022;ENST00000698023;ENST00000698024;ENST00000698025;ENST00000698026;ENST00000698027;ENST00000584483;ENST00000698028;ENST00000698029;ENST00000323347;ENST00000225742;ENST00000450364;ENST00000584400;ENST00000581832…	GO:0000776(kinetochore);GO:0000785(chromatin);GO:0003712(transcription coregulator activity);GO:0003713(transcription coactivator activity);GO:0005515(protein binding);GO:0005634(nucleus);GO:0005654(nucleoplasm);GO:0006325(chromatin organization);GO:0006337(nucleosome disassembly);GO:0006338(chromatin remodeling);GO:0006357(regulation of transcription by RNA polymerase II);GO:0016043(cellular com…	04714(Thermogenesis);05225(Hepatocellular carcinoma);05225(Hepatocellular carcinoma)			SWI/SNF related, matrix associated, actin dependent regulator of chromatin, subfamily d, member 2 [Source:HGNC Symbol;Acc:HGNC:11107]	protein_coding;retained_intron;nonsense_mediated_decay		R-HSA-3215448(SWI/SNF chromatin remodelling complex enhances MEP50:PRMT5 methyltransferase activity);R-HSA-5205799(CCND1:CDK4:PRMT5:pT5-WDR77 methylates arginine-9 of histone H3 (H3R8));R-HSA-5205861(COPRS:CCND1:CDK4:PRMT5:pT5-WDR77 methylates arginine-4 of histone H4 (H4R3));R-HSA-8938217(RUNX1 binds the SWI/SNF complex)	19.8733	20.3814	21.1284	22.1987	24.7717	23.8314	0.00126599	0.268253	0.866971	-0.205945	down	no
ENSG00000254870	ATP6V1G2-DDX39B	100532737	ENST00000376185;ENST00000480131	GO:0006811(ion transport);GO:0016471(vacuolar proton-transporting V-type ATPase complex);GO:0046961(proton-transporting ATPase activity, rotational mechanism);GO:1902600(proton transmembrane transport);GO:1902600(proton transmembrane transport)				ATP6V1G2-DDX39B readthrough (NMD candidate) [Source:HGNC Symbol;Acc:HGNC:41999]	nonsense_mediated_decay			48.871	56.1492	54.0689	40.2833	46.3656	46.4217	0.00127469	0.268253	1.19552	0.257643	up	no
ENSG00000196593	ANKRD20A19P	400110	ENST00000442969					ankyrin repeat domain 20 family member A19, pseudogene [Source:HGNC Symbol;Acc:HGNC:42737]	processed_transcript			0	0	0	0.282215	0.046517	0	0.00130885	0.268532	0.000912597	-10.0977	down	yes
ENSG00000227630	LINC01132	100506810	ENST00000437601;ENST00000662158					long intergenic non-protein coding RNA 1132 [Source:HGNC Symbol;Acc:HGNC:49444]	lncRNA			0.00941198	0	0	0.112169	0.0706029	0.0655667	0.00130944	0.268532	0.0378998	-4.72167	down	yes
ENSG00000185813	PCYT2	5833	ENST00000538936;ENST00000331285;ENST00000538721;ENST00000571105;ENST00000574343;ENST00000572995;ENST00000570388;ENST00000572924;ENST00000576343;ENST00000571944;ENST00000574155;ENST00000571581	GO:0003824(catalytic activity);GO:0004306(ethanolamine-phosphate cytidylyltransferase activity);GO:0005515(protein binding);GO:0005575(cellular_component);GO:0005789(endoplasmic reticulum membrane);GO:0006629(lipid metabolic process);GO:0006646(phosphatidylethanolamine biosynthetic process);GO:0008654(phospholipid biosynthetic process);GO:0009058(biosynthetic process);GO:0016740(transferase activ…	00440(Phosphonate and phosphinate metabolism);00564(Glycerophospholipid metabolism);01100(Metabolic pathways);01100(Metabolic pathways)	K00967	EC:2.7.7.14	phosphate cytidylyltransferase 2, ethanolamine [Source:HGNC Symbol;Acc:HGNC:8756]	protein_coding;retained_intron		R-HSA-1483190(PETA and CTP are condensed to CDP-ETA by PCY2)	2.49785	2.3253	2.48141	3.07313	3.60685	3.02005	0.00131384	0.268532	0.753045	-0.409192	down	no
ENSG00000146072	TNFRSF21	27242	ENST00000296861	GO:0001783(B cell apoptotic process);GO:0002250(adaptive immune response);GO:0002376(immune system process);GO:0005515(protein binding);GO:0005737(cytoplasm);GO:0005886(plasma membrane);GO:0005887(integral component of plasma membrane);GO:0006915(apoptotic process);GO:0006959(humoral immune response);GO:0007165(signal transduction);GO:0007413(axonal fasciculation);GO:0016020(membrane);GO:0016021(…	04060(Cytokine-cytokine receptor interaction)			TNF receptor superfamily member 21 [Source:HGNC Symbol;Acc:HGNC:13469]	protein_coding		R-HSA-1989771(Expression of TNFRSF21)	9.7752	11.1556	11.0975	13.1928	13.0738	12.7282	0.00131436	0.268532	0.821345	-0.28394	down	no
ENSG00000104368	PLAT	5327	ENST00000220809;ENST00000678083;ENST00000429089;ENST00000679151;ENST00000352041;ENST00000677722;ENST00000679300;ENST00000522812;ENST00000524261;ENST00000521647	GO:0001666(response to hypoxia);GO:0004252(serine-type endopeptidase activity);GO:0005102(signaling receptor binding);GO:0005515(protein binding);GO:0005576(extracellular region);GO:0005615(extracellular space);GO:0005737(cytoplasm);GO:0005786(signal recognition particle, endoplasmic reticulum targeting);GO:0006508(proteolysis);GO:0006617(SRP-dependent cotranslational protein targeting to membran…	04371(Apelin signaling pathway);04610(Complement and coagulation cascades);05202(Transcriptional misregulation in cancer);05215(Prostate cancer);05418(Fluid shear stress and atherosclerosis);05418(Fluid shear stress and atherosclerosis)	K01343	EC:3.4.21.68	plasminogen activator, tissue type [Source:HGNC Symbol;Acc:HGNC:9051]	protein_coding;nonsense_mediated_decay;retained_intron	DOID:0014667(disease_of_metabolism);DOID:0050013(carbohydrate_metabolism_disease);DOID:0050161(lower_respiratory_tract_disease);DOID:0050177(monogenic_disease);DOID:0050621(respiratory_system_benign_neoplasm);DOID:0050686(organ_system_cancer);DOID:0050687(cell_type_cancer);DOID:0050736(autosomal_dominant_disease);DOID:0050739(autosomal_genetic_disease);DOID:0050828(artery_disease);DOID:0060056(hy…	R-HSA-158744(crosslinked fibrin multimer:tissue plasminogen activator (two-chain):plasminogen -> crosslinked fibrin multimer:tissue plasminogen activator (two-chain) + plasmin);R-HSA-158747(crosslinked fibrin multimer:tissue plasminogen activator (one-chain) -> crosslinked fibrin multimer:tissue plasminogen activator (two-chain));R-HSA-158750(crosslinked fibrin multimer:tissue plasminogen activat…	3.97686	4.21124	4.39494	5.49212	4.90856	5.08462	0.00133165	0.268767	0.812579	-0.29942	down	no
ENSG00000117899	MESD	23184	ENST00000619987;ENST00000561312;ENST00000422879;ENST00000560244;ENST00000560189;ENST00000559537;ENST00000261758	GO:0001503(ossification);GO:0003674(molecular_function);GO:0005515(protein binding);GO:0005783(endoplasmic reticulum);GO:0005886(plasma membrane);GO:0006457(protein folding);GO:0006909(phagocytosis);GO:0007498(mesoderm development);GO:0016055(Wnt signaling pathway);GO:0034394(protein localization to cell surface);GO:0042802(identical protein binding);GO:0050750(low-density lipoprotein particle re…				mesoderm development LRP chaperone [Source:HGNC Symbol;Acc:HGNC:13520]	nonsense_mediated_decay;protein_coding;processed_transcript			8.44602	9.02288	8.27847	6.97957	7.23932	7.37033	0.00132759	0.268767	1.1926	0.254114	up	no
ENSG00000115365	LANCL1	10314	ENST00000443314;ENST00000441020;ENST00000450366;ENST00000431941;ENST00000412863;ENST00000448951;ENST00000453956	GO:0004364(glutathione transferase activity);GO:0004930(G protein-coupled receptor activity);GO:0005515(protein binding);GO:0005737(cytoplasm);GO:0005886(plasma membrane);GO:0005887(integral component of plasma membrane);GO:0005975(carbohydrate metabolic process);GO:0007186(G protein-coupled receptor signaling pathway);GO:0008270(zinc ion binding);GO:0016020(membrane);GO:0016740(transferase activ…				LanC like 1 [Source:HGNC Symbol;Acc:HGNC:6508]	protein_coding;nonsense_mediated_decay			30.9435	26.8544	29.3386	24.9102	25.3659	24.8055	0.00134064	0.268951	1.16056	0.214819	up	no
ENSG00000132256	TRIM5	85363	ENST00000380034;ENST00000380027;ENST00000433961;ENST00000684655;ENST00000396847;ENST00000682968;ENST00000438025;ENST00000492086;ENST00000684417;ENST00000465634;ENST00000487241	GO:0000209(protein polyubiquitination);GO:0000932(P-body);GO:0002218(activation of innate immune response);GO:0002376(immune system process);GO:0003713(transcription coactivator activity);GO:0004842(ubiquitin-protein transferase activity);GO:0005515(protein binding);GO:0005634(nucleus);GO:0005654(nucleoplasm);GO:0005737(cytoplasm);GO:0005829(cytosol);GO:0006914(autophagy);GO:0008270(zinc ion bind…	05170(Human immunodeficiency virus 1 infection);05170(Human immunodeficiency virus 1 infection)	K10648	EC:2.3.2.27	tripartite motif containing 5 [Source:HGNC Symbol;Acc:HGNC:16276]	protein_coding;nonsense_mediated_decay;processed_transcript;retained_intron	DOID:0050117(disease_by_infectious_agent);DOID:0050686(organ_system_cancer);DOID:0060083(immune_system_cancer);DOID:1240(leukemia);DOID:14566(disease_of_cellular_proliferation);DOID:162(cancer);DOID:2531(hematologic_cancer);DOID:2914(immune_system_disease);DOID:4(disease);DOID:526(Human_immunodeficiency_virus_infectious_disease);DOID:612(primary_immunodeficiency_disease);DOID:7(disease_of_anatomi…	R-HSA-1031716(Expression of IFNG-stimulated genes)	2.44491	2.27964	2.06716	1.34893	1.84372	1.13366	0.00136275	0.27175	1.56986	0.650637	up	no
ENSG00000064961	HMG20B	10362	ENST00000470356;ENST00000333651;ENST00000417382;ENST00000453933;ENST00000435022;ENST00000488973;ENST00000262949;ENST00000585741;ENST00000486028;ENST00000483417;ENST00000487894;ENST00000464304;ENST00000493191;ENST00000461099	GO:0003677(DNA binding);GO:0005515(protein binding);GO:0005634(nucleus);GO:0005654(nucleoplasm);GO:0005694(chromosome);GO:0006325(chromatin organization);GO:0007049(cell cycle);GO:0010468(regulation of gene expression);GO:0016604(nuclear body);GO:0016925(protein sumoylation);GO:0033234(negative regulation of protein sumoylation);GO:0035914(skeletal muscle cell differentiation);GO:0045666(positive…				high mobility group 20B [Source:HGNC Symbol;Acc:HGNC:5002]	retained_intron;protein_coding;nonsense_mediated_decay;processed_transcript	DOID:0050687(cell_type_cancer);DOID:14566(disease_of_cellular_proliferation);DOID:162(cancer);DOID:2994(germ_cell_cancer);DOID:4766(embryoma);DOID:4(disease);DOID:688(embryonal_cancer)	R-HSA-3769447(HDAC1:2-containing complex deacetylate histones);R-HSA-9679787(HDAC1:2-containing complex binds HDAC2 Inhibitors);R-HSA-996727(REST recruits the BHC complex)	14.1089	18.8202	18.0338	20.5276	20.7614	21.8094	0.0013769	0.272937	0.807672	-0.308158	down	no
ENSG00000115944	COX7A2L	9167	ENST00000468711;ENST00000234301;ENST00000378669;ENST00000482463;ENST00000464443;ENST00000607768;ENST00000463055;ENST00000423797	GO:0002082(regulation of oxidative phosphorylation);GO:0004129(cytochrome-c oxidase activity);GO:0005730(nucleolus);GO:0005739(mitochondrion);GO:0005743(mitochondrial inner membrane);GO:0005746(mitochondrial respirasome);GO:0005751(mitochondrial respiratory chain complex IV);GO:0006123(mitochondrial electron transport, cytochrome c to oxygen);GO:0016020(membrane);GO:0016021(integral component of …	00190(Oxidative phosphorylation);01100(Metabolic pathways);04260(Cardiac muscle contraction);04714(Thermogenesis);04932(Non-alcoholic fatty liver disease);05010(Alzheimer disease);05012(Parkinson disease);05014(Amyotrophic lateral sclerosis);05016(Huntington disease);05020(Prion disease);05022(Pathways of neurodegeneration - multiple diseases);05022(Pathways of neurodegeneration - multiple diseas…			cytochrome c oxidase subunit 7A2 like [Source:HGNC Symbol;Acc:HGNC:2289]	protein_coding;processed_transcript;nonsense_mediated_decay		R-HSA-163214(Electron transfer from reduced cytochrome c to molecular oxygen);R-HSA-9709406(CO binds to Cytochrome c oxidase)	7.70027	9.26339	8.78756	10.0343	10.74	10.5509	0.00141787	0.279396	0.822061	-0.282682	down	no
ENSG00000134551	PRH2	5555,5554	ENST00000396400	GO:0005515(protein binding);GO:0005576(extracellular region);GO:0005615(extracellular space)	04970(Salivary secretion)			proline rich protein HaeIII subfamily 2 [Source:HGNC Symbol;Acc:HGNC:9367]	protein_coding			0.0177	0	0	0.0670083	0.223851	0.101	0.00150601	0.287478	0.0451693	-4.46851	down	yes
ENSG00000253958	CLDN23	137075	ENST00000519106	GO:0005198(structural molecule activity);GO:0005515(protein binding);GO:0005886(plasma membrane);GO:0005923(bicellular tight junction);GO:0007155(cell adhesion);GO:0016020(membrane);GO:0016021(integral component of membrane);GO:0016338(calcium-independent cell-cell adhesion via plasma membrane cell-adhesion molecules);GO:0030054(cell junction);GO:0042802(identical protein binding);GO:0070830(bice…	04514(Cell adhesion molecules);04530(Tight junction);04670(Leukocyte transendothelial migration);05130(Pathogenic Escherichia coli infection);05160(Hepatitis C)			claudin 23 [Source:HGNC Symbol;Acc:HGNC:17591]	protein_coding		R-HSA-420019(Claudins create paired strands through homophilic and heterophilic cis and trans interactions)	0.136478	0.376565	0.252684	0.664237	1.05306	0.739021	0.00150595	0.287478	0.311738	-1.68159	down	yes
ENSG00000108106	UBE2S	27338	ENST00000264552;ENST00000587845;ENST00000592570	GO:0000166(nucleotide binding);GO:0000209(protein polyubiquitination);GO:0004842(ubiquitin-protein transferase activity);GO:0005515(protein binding);GO:0005524(ATP binding);GO:0005634(nucleus);GO:0005654(nucleoplasm);GO:0005680(anaphase-promoting complex);GO:0005829(cytosol);GO:0006511(ubiquitin-dependent protein catabolic process);GO:0007049(cell cycle);GO:0010458(exit from mitosis);GO:0010994(f…	04120(Ubiquitin mediated proteolysis);04120(Ubiquitin mediated proteolysis)	K10583	EC:2.3.2.23	ubiquitin conjugating enzyme E2 S [Source:HGNC Symbol;Acc:HGNC:17895]	protein_coding;processed_transcript	DOID:0050686(organ_system_cancer);DOID:0050687(cell_type_cancer);DOID:14566(disease_of_cellular_proliferation);DOID:162(cancer);DOID:1749(squamous_cell_carcinoma);DOID:263(kidney_cancer);DOID:305(carcinoma);DOID:3996(urinary_system_cancer);DOID:4450(renal_cell_carcinoma);DOID:4451(renal_carcinoma);DOID:4465(papillary_renal_cell_carcinoma);DOID:4(disease)	R-HSA-141423(Binding of the MCC complex to the APC/C complex);R-HSA-174057(Multiubiquitination of APC/C-associated Cdh1);R-HSA-174058(Degradation of multiubiquitinated Cdh1);R-HSA-174070(Association of Cdh1 with the APC/C);R-HSA-174079(Phosphorylation of Cdh1 by Cyclin A:Cdk2);R-HSA-174088(Association of cell cycle proteins with the APC/C:Cdh1 complex);R-HSA-174104(Ubiquitination of Cyclin A by A…	38.1978	49.3742	53.4539	61.2315	67.036	75.9515	0.00147178	0.287478	0.690562	-0.534157	down	no
ENSG00000138073	PREB	10113	ENST00000468045;ENST00000260643;ENST00000406567;ENST00000456259;ENST00000430533;ENST00000441451;ENST00000474802;ENST00000416802	GO:0003400(regulation of COPII vesicle coating);GO:0003677(DNA binding);GO:0005085(guanyl-nucleotide exchange factor activity);GO:0005096(GTPase activator activity);GO:0005515(protein binding);GO:0005634(nucleus);GO:0005783(endoplasmic reticulum);GO:0005789(endoplasmic reticulum membrane);GO:0006888(endoplasmic reticulum to Golgi vesicle-mediated transport);GO:0009306(protein secretion);GO:001503…	04141(Protein processing in endoplasmic reticulum);04141(Protein processing in endoplasmic reticulum)			prolactin regulatory element binding [Source:HGNC Symbol;Acc:HGNC:9356]	retained_intron;protein_coding;nonsense_mediated_decay;processed_transcript		R-HSA-1791083(Expression of Sec12);R-HSA-203977(SAR1 Activation And Membrane Binding);R-HSA-5694433(MIA2 binds PREB);R-HSA-5694435(MIA2 and MIA3 load procollagen VII into COPII vesicles);R-HSA-5694436(MIA2 and MIA3 dissociate from procollagen VII vesicle)	19.0277	20.6331	22.4542	22.6209	26.4863	26.3591	0.00151404	0.287478	0.823084	-0.280889	down	no
ENSG00000183955	KMT5A	387893	ENST00000402868;ENST00000437519;ENST00000537270;ENST00000478781;ENST00000461103;ENST00000462311;ENST00000437502;ENST00000485469	GO:0000122(negative regulation of transcription by RNA polymerase II);GO:0002039(p53 binding);GO:0003714(transcription corepressor activity);GO:0005515(protein binding);GO:0005634(nucleus);GO:0005654(nucleoplasm);GO:0005694(chromosome);GO:0005829(cytosol);GO:0006325(chromatin organization);GO:0007049(cell cycle);GO:0007076(mitotic chromosome condensation);GO:0008168(methyltransferase activity);GO…	00310(Lysine degradation);01100(Metabolic pathways);01100(Metabolic pathways)	K11428	EC:2.1.1.361	lysine methyltransferase 5A [Source:HGNC Symbol;Acc:HGNC:29489]	protein_coding;nonsense_mediated_decay;processed_transcript;retained_intron	DOID:14566(disease_of_cellular_proliferation);DOID:162(cancer);DOID:4(disease)	R-HSA-2301205(SETD8 monomethylates histone H4);R-HSA-5423038(SETD8 (KMT5A) methylates lysine-21 of histone H4 (H4K20));R-HSA-6805740(SETD8 methylates TP53)	15.9642	19.1914	18.586	21.3054	20.6886	21.9258	0.001479	0.287478	0.840766	-0.250225	down	no
ENSG00000058091	CDK14	5218	ENST00000449528;ENST00000484035;ENST00000456689;ENST00000380050;ENST00000406263;ENST00000436577;ENST00000478540	GO:0000083(regulation of transcription involved in G1/S transition of mitotic cell cycle);GO:0000086(G2/M transition of mitotic cell cycle);GO:0000166(nucleotide binding);GO:0000307(cyclin-dependent protein kinase holoenzyme complex);GO:0000308(cytoplasmic cyclin-dependent protein kinase holoenzyme complex);GO:0004672(protein kinase activity);GO:0004674(protein serine/threonine kinase activity);G…	05202(Transcriptional misregulation in cancer);05202(Transcriptional misregulation in cancer)	K08821	EC:2.7.11.22	cyclin dependent kinase 14 [Source:HGNC Symbol;Acc:HGNC:8883]	protein_coding;processed_transcript			4.49854	4.56319	4.31663	3.41947	3.62046	3.63149	0.0015124	0.287478	1.25366	0.32615	up	no
ENSG00000268400	ENSG00000268400		ENST00000698367;ENST00000595866	GO:0005739(mitochondrion);GO:0016020(membrane);GO:0016021(integral component of membrane);GO:0033617(mitochondrial cytochrome c oxidase assembly);GO:0033617(mitochondrial cytochrome c oxidase assembly)				novel protein	processed_transcript;nonsense_mediated_decay			0.340638	0.0544973	0	0	0	0	0.00151931	0.287478	1317.12	10.3632	up	yes
ENSG00000241360	PDXP	57026	ENST00000215904;ENST00000403251	GO:0000287(magnesium ion binding);GO:0004721(phosphoprotein phosphatase activity);GO:0004722(protein serine/threonine phosphatase activity);GO:0005515(protein binding);GO:0005737(cytoplasm);GO:0005829(cytosol);GO:0005856(cytoskeleton);GO:0005886(plasma membrane);GO:0005911(cell-cell junction);GO:0006470(protein dephosphorylation);GO:0007088(regulation of mitotic nuclear division);GO:0015629(actin…	00750(Vitamin B6 metabolism);01100(Metabolic pathways);01240(Biosynthesis of cofactors);01240(Biosynthesis of cofactors)	K07758	EC:3.1.3.74	pyridoxal phosphatase [Source:HGNC Symbol;Acc:HGNC:30259]	protein_coding			1.95833	3.32265	1.94754	19.9335	18.3187	2.78064	0.00163193	0.302941	0.176164	-2.50501	down	yes
ENSG00000125657	TNFSF9	8744	ENST00000245817	GO:0005102(signaling receptor binding);GO:0005125(cytokine activity);GO:0005164(tumor necrosis factor receptor binding);GO:0005515(protein binding);GO:0005615(extracellular space);GO:0005886(plasma membrane);GO:0006955(immune response);GO:0007154(cell communication);GO:0007165(signal transduction);GO:0007267(cell-cell signaling);GO:0016020(membrane);GO:0016021(integral component of membrane);GO:0…	04060(Cytokine-cytokine receptor interaction)			TNF superfamily member 9 [Source:HGNC Symbol;Acc:HGNC:11939]	protein_coding	DOID:0050117(disease_by_infectious_agent);DOID:0050686(organ_system_cancer);DOID:0060049(autoimmune_disease_of_urogenital_tract);DOID:0060056(hypersensitivity_reaction_disease);DOID:0060083(immune_system_cancer);DOID:0070004(myeloma);DOID:0080001(bone_disease);DOID:12236(primary_biliary_cirrhosis);DOID:1240(leukemia);DOID:14566(disease_of_cellular_proliferation);DOID:162(cancer);DOID:17(musculosk…	R-HSA-8858475(TNFSF9 binds TNFRSF9)	1.84394	1.34158	2.13722	2.75953	3.27143	3.77866	0.00165018	0.302941	0.542604	-0.88203	down	no
ENSG00000285437	POLR2J3	548644,246721	ENST00000608621;ENST00000511313;ENST00000504157;ENST00000508910;ENST00000621093;ENST00000443430;ENST00000513438;ENST00000504101	GO:0000428(DNA-directed RNA polymerase complex);GO:0001055(RNA polymerase II activity);GO:0003677(DNA binding);GO:0003899(DNA-directed 5'-3' RNA polymerase activity);GO:0005634(nucleus);GO:0005665(RNA polymerase II, core complex);GO:0006351(DNA-templated transcription);GO:0006366(transcription by RNA polymerase II);GO:0046983(protein dimerization activity);GO:0046983(protein dimerization activity)	03020(RNA polymerase);05016(Huntington disease);05016(Huntington disease)			RNA polymerase II subunit J3 [Source:HGNC Symbol;Acc:HGNC:33853]	nonsense_mediated_decay;protein_coding;processed_transcript;retained_intron			1.11944	0.955762	0.997686	1.49708	1.42103	1.61138	0.00164579	0.302941	0.678417	-0.559756	down	no
ENSG00000164465	DCBLD1	285761	ENST00000533950;ENST00000528162;ENST00000338728;ENST00000533453;ENST00000424717;ENST00000534777;ENST00000487076	GO:0016020(membrane);GO:0016021(integral component of membrane);GO:0016021(integral component of membrane)				discoidin, CUB and LCCL domain containing 1 [Source:HGNC Symbol;Acc:HGNC:21479]	processed_transcript;protein_coding;retained_intron;nonsense_mediated_decay			3.99697	4.20427	4.40417	5.35799	5.65164	4.76083	0.00165562	0.302941	0.799305	-0.323182	down	no
ENSG00000244687	UBE2V1	7335	ENST00000371657;ENST00000371674;ENST00000396059;ENST00000557021;ENST00000617119;ENST00000625172;ENST00000340309;ENST00000371677;ENST00000415862;ENST00000483534;ENST00000492371;ENST00000490555;ENST00000493090;ENST00000467839;ENST00000432266;ENST00000470565;ENST00000461960;ENST00000462217	GO:0000151(ubiquitin ligase complex);GO:0000209(protein polyubiquitination);GO:0005515(protein binding);GO:0005634(nucleus);GO:0005654(nucleoplasm);GO:0005737(cytoplasm);GO:0005829(cytosol);GO:0006282(regulation of DNA repair);GO:0006301(postreplication repair);GO:0006355(regulation of DNA-templated transcription);GO:0030154(cell differentiation);GO:0031371(ubiquitin conjugating enzyme complex);G…	05131(Shigellosis);05131(Shigellosis)			ubiquitin conjugating enzyme E2 V1 [Source:HGNC Symbol;Acc:HGNC:12494]	protein_coding;processed_transcript;nonsense_mediated_decay;retained_intron		R-HSA-168184(Activated TAK1 mediates phosphorylation of the IKK Complex);R-HSA-168915(K63-linked ubiquitination of RIP1 bound to the activated TLR complex);R-HSA-202453(Auto-ubiquitination of TRAF6);R-HSA-202534(Ubiquitination of NEMO by TRAF6);R-HSA-2730904(Auto-ubiquitination of TRAF6);R-HSA-446877(TRAF6 is K63 poly-ubiquitinated);R-HSA-450187(TAK1 is activated within the TAK1 complex);R-HSA-45…	18.2023	18.5845	18.9456	20.5966	22.2568	21.2326	0.00164997	0.302941	0.869647	-0.201498	down	no
ENSG00000119392	GLE1	2733	ENST00000683748;ENST00000683044;ENST00000494417;ENST00000684331;ENST00000683905;ENST00000309971;ENST00000684139;ENST00000372770;ENST00000683288;ENST00000682831;ENST00000684210;ENST00000683331;ENST00000684463	GO:0000822(inositol hexakisphosphate binding);GO:0005515(protein binding);GO:0005543(phospholipid binding);GO:0005615(extracellular space);GO:0005634(nucleus);GO:0005635(nuclear envelope);GO:0005643(nuclear pore);GO:0005730(nucleolus);GO:0005737(cytoplasm);GO:0005813(centrosome);GO:0005814(centriole);GO:0005829(cytosol);GO:0006406(mRNA export from nucleus);GO:0006446(regulation of translational i…	03013(RNA transport);03015(mRNA surveillance pathway);05014(Amyotrophic lateral sclerosis);05014(Amyotrophic lateral sclerosis)			GLE1 RNA export mediator [Source:HGNC Symbol;Acc:HGNC:4315]	protein_coding;nonsense_mediated_decay;processed_transcript;retained_intron		R-HSA-75097(Transport of the export-competent mRNP complex through the NPC)	4.92267	5.25659	5.12876	4.41471	4.10432	4.3144	0.00161838	0.302941	1.19282	0.254381	up	no
ENSG00000163162	RNF149	284996	ENST00000485752;ENST00000424632;ENST00000295317;ENST00000490553;ENST00000463726;ENST00000478404	GO:0005737(cytoplasm);GO:0006511(ubiquitin-dependent protein catabolic process);GO:0016020(membrane);GO:0016021(integral component of membrane);GO:0016567(protein ubiquitination);GO:0016740(transferase activity);GO:0031647(regulation of protein stability);GO:0043409(negative regulation of MAPK cascade);GO:0046872(metal ion binding);GO:0061630(ubiquitin protein ligase activity);GO:0071466(cellular…		K15704	EC:2.3.2.27	ring finger protein 149 [Source:HGNC Symbol;Acc:HGNC:23137]	processed_transcript;nonsense_mediated_decay;protein_coding;retained_intron			5.03925	5.32396	4.61801	6.25031	6.83245	5.84221	0.00171005	0.311191	0.791611	-0.337136	down	no
ENSG00000170374	SP7	121340	ENST00000536324	GO:0000785(chromatin);GO:0000978(RNA polymerase II cis-regulatory region sequence-specific DNA binding);GO:0000981(DNA-binding transcription factor activity, RNA polymerase II-specific);GO:0001228(DNA-binding transcription activator activity, RNA polymerase II-specific);GO:0001649(osteoblast differentiation);GO:0003677(DNA binding);GO:0005515(protein binding);GO:0005634(nucleus);GO:0005737(cytopl…				Sp7 transcription factor [Source:HGNC Symbol;Acc:HGNC:17321]	protein_coding		R-HSA-8939852(RUNX2 and SP7 bind the UCMA gene promoter);R-HSA-8939870(UCMA gene expression is stimulated by RUNX2 and SP7)	0	0	0	0.0177253	0.0160319	0.177477	0.00172806	0.311994	0.00142022	-9.45966	down	yes
ENSG00000168421	RHOH	399	ENST00000381799	GO:0000166(nucleotide binding);GO:0001772(immunological synapse);GO:0003924(GTPase activity);GO:0005095(GTPase inhibitor activity);GO:0005515(protein binding);GO:0005525(GTP binding);GO:0005737(cytoplasm);GO:0005856(cytoskeleton);GO:0005886(plasma membrane);GO:0005938(cell cortex);GO:0006355(regulation of DNA-templated transcription);GO:0007015(actin filament organization);GO:0007163(establishmen…	04670(Leukocyte transendothelial migration);05132(Salmonella infection)			ras homolog family member H [Source:HGNC Symbol;Acc:HGNC:686]	protein_coding	DOID:0050686(organ_system_cancer);DOID:0060083(immune_system_cancer);DOID:1036(chronic_leukemia);DOID:1037(lymphoblastic_leukemia);DOID:1040(chronic_lymphocytic_leukemia);DOID:1240(leukemia);DOID:14566(disease_of_cellular_proliferation);DOID:162(cancer);DOID:2531(hematologic_cancer);DOID:285(hairy_cell_leukemia);DOID:4(disease)	R-HSA-9018754(GDIs bind RHOH);R-HSA-9018756(RHOH binds GTP);R-HSA-9018758(RHOH binds effectors at the plasma membrane)	0	0	0	0.0180881	0	0.113702	0.00175253	0.311994	0.00227634	-8.77907	down	yes
ENSG00000092820	EZR	7430	ENST00000337147;ENST00000367075;ENST00000476189	GO:0000122(negative regulation of transcription by RNA polymerase II);GO:0001650(fibrillar center);GO:0001726(ruffle);GO:0001772(immunological synapse);GO:0001931(uropod);GO:0001951(intestinal D-glucose absorption);GO:0003376(sphingosine-1-phosphate receptor signaling pathway);GO:0003723(RNA binding);GO:0003779(actin binding);GO:0005515(protein binding);GO:0005615(extracellular space);GO:0005737(…	04530(Tight junction);04670(Leukocyte transendothelial migration);04810(Regulation of actin cytoskeleton);04971(Gastric acid secretion);05130(Pathogenic Escherichia coli infection);05205(Proteoglycans in cancer);05206(MicroRNAs in cancer);05206(MicroRNAs in cancer)			ezrin [Source:HGNC Symbol;Acc:HGNC:12691]	protein_coding;processed_transcript	DOID:0014667(disease_of_metabolism);DOID:0050013(carbohydrate_metabolism_disease);DOID:0050686(organ_system_cancer);DOID:0050687(cell_type_cancer);DOID:0060100(musculoskeletal_system_cancer);DOID:0060158(acquired_metabolic_disease);DOID:1115(sarcoma);DOID:14566(disease_of_cellular_proliferation);DOID:162(cancer);DOID:170(endocrine_gland_cancer);DOID:171(neuroectodermal_tumor);DOID:1749(squamous_c…	R-HSA-374662(Translocation of Ezrin to plasma membrane);R-HSA-374663(DCC interaction with Ezrin);R-HSA-374664(Phosphorylation and activation of Ezrin);R-HSA-374677(L1 binds ERM family members);R-HSA-374680(L1 trans-homophilic interaction);R-HSA-443779(Linkage of L1 with treadmilling F-actin);R-HSA-445089(Dephosphorylation of pL1 (Y1176));R-HSA-9659380(Mechanoelectrical transduction (MET) channel …	56.4235	59.1393	61.0328	64.389	67.0828	66.6284	0.00175833	0.311994	0.891446	-0.165781	down	no
ENSG00000137265	IRF4	3662	ENST00000696871;ENST00000696872;ENST00000380956;ENST00000696873;ENST00000495137;ENST00000493114;ENST00000469834	GO:0000785(chromatin);GO:0000786(nucleosome);GO:0000976(transcription cis-regulatory region binding);GO:0000978(RNA polymerase II cis-regulatory region sequence-specific DNA binding);GO:0000981(DNA-binding transcription factor activity, RNA polymerase II-specific);GO:0000987(cis-regulatory region sequence-specific DNA binding);GO:0001228(DNA-binding transcription activator activity, RNA polymeras…	04659(Th17 cell differentiation);04659(Th17 cell differentiation)			interferon regulatory factor 4 [Source:HGNC Symbol;Acc:HGNC:6119]	protein_coding;retained_intron;nonsense_mediated_decay	DOID:0050686(organ_system_cancer);DOID:0050687(cell_type_cancer);DOID:0060083(immune_system_cancer);DOID:0060122(integumentary_system_cancer);DOID:0070004(myeloma);DOID:1036(chronic_leukemia);DOID:1037(lymphoblastic_leukemia);DOID:1040(chronic_lymphocytic_leukemia);DOID:10747(lymphoid_leukemia);DOID:1240(leukemia);DOID:14566(disease_of_cellular_proliferation);DOID:162(cancer);DOID:1909(melanoma);…	R-HSA-1015702(Expression of IFN-induced genes);R-HSA-1031716(Expression of IFNG-stimulated genes);R-HSA-6790041(Expression of STAT3-upregulated cytosolic proteins)	0.885766	0.996847	0.778044	0.476297	0.439191	0.579621	0.0017613	0.311994	1.77957	0.831532	up	no
ENSG00000157578	LCA5L	150082	ENST00000288350;ENST00000358268;ENST00000495240;ENST00000485895;ENST00000490184;ENST00000468009	GO:0005515(protein binding);GO:0005930(axoneme);GO:0042073(intraciliary transport);GO:0042073(intraciliary transport)				lebercilin LCA5 like [Source:HGNC Symbol;Acc:HGNC:1255]	protein_coding;processed_transcript			0.19214	0.426998	0.124876	0.0152164	0.0951587	0.0532823	0.00175069	0.311994	4.54617	2.18465	up	yes
ENSG00000175193	PARL	55486	ENST00000317096;ENST00000418450;ENST00000450375;ENST00000417784;ENST00000311101;ENST00000435888;ENST00000639900;ENST00000421484;ENST00000488202;ENST00000469056	GO:0004175(endopeptidase activity);GO:0004252(serine-type endopeptidase activity);GO:0005515(protein binding);GO:0005634(nucleus);GO:0005739(mitochondrion);GO:0005743(mitochondrial inner membrane);GO:0006465(signal peptide processing);GO:0006508(proteolysis);GO:0008053(mitochondrial fusion);GO:0008233(peptidase activity);GO:0008236(serine-type peptidase activity);GO:0010821(regulation of mitochon…		K09650	EC:3.4.21.105	presenilin associated rhomboid like [Source:HGNC Symbol;Acc:HGNC:18253]	protein_coding;nonsense_mediated_decay;retained_intron	DOID:0014667(disease_of_metabolism);DOID:0050013(carbohydrate_metabolism_disease);DOID:0060158(acquired_metabolic_disease);DOID:225(syndrome);DOID:4194(glucose_metabolism_disease);DOID:4(disease);DOID:9351(diabetes_mellitus)	R-HSA-8949668(YME1L1 proteolyzes unassembled proSMDT1)	12.656	9.77297	13.8194	5.92115	7.29703	10.7083	0.00180704	0.318403	1.51499	0.599307	up	no
ENSG00000288053	ENSG00000288053		ENST00000376358	GO:0000407(phagophore assembly site);GO:0005515(protein binding);GO:0006914(autophagy);GO:0016020(membrane);GO:0016021(integral component of membrane)				novel protein	protein_coding			0	0	0	0	0.304218	0.258795	0.00186057	0.320436	0.000532847	-10.874	down	yes
ENSG00000142185	TRPM2	7226,1191	ENST00000300482;ENST00000300481	GO:0001659(temperature homeostasis);GO:0002407(dendritic cell chemotaxis);GO:0005216(ion channel activity);GO:0005261(cation channel activity);GO:0005262(calcium channel activity);GO:0005272(sodium channel activity);GO:0005384(manganese ion transmembrane transporter activity);GO:0005509(calcium ion binding);GO:0005764(lysosome);GO:0005765(lysosomal membrane);GO:0005886(plasma membrane);GO:0005887…	04621(NOD-like receptor signaling pathway);04921(Oxytocin signaling pathway);04921(Oxytocin signaling pathway)	K04977	EC:3.6.1.13	transient receptor potential cation channel subfamily M member 2 [Source:HGNC Symbol;Acc:HGNC:12339]	protein_coding	DOID:0014667(disease_of_metabolism);DOID:0050013(carbohydrate_metabolism_disease);DOID:0060158(acquired_metabolic_disease);DOID:1289(neurodegenerative_disease);DOID:14566(disease_of_cellular_proliferation);DOID:150(disease_of_mental_health);DOID:1561(cognitive_disorder);DOID:162(cancer);DOID:230(lateral_sclerosis);DOID:231(motor_neuron_disease);DOID:3312(bipolar_disorder);DOID:331(central_nervous…	R-HSA-3295579(TRPs transport extracellular Ca2+ to cytosol);R-HSA-6798747(Exocytosis of tertiary granule membrane proteins);R-HSA-6799350(Exocytosis of specific granule membrane proteins);R-HSA-6800426(Exocytosis of ficolin-rich granule membrane proteins)	0	0	0	0	0.070818	0.0539957	0.00186669	0.320436	0.00240358	-8.7006	down	yes
ENSG00000145920	CPLX2	10814	ENST00000359546	GO:0000149(SNARE binding);GO:0005515(protein binding);GO:0005634(nucleus);GO:0005737(cytoplasm);GO:0005829(cytosol);GO:0006836(neurotransmitter transport);GO:0006887(exocytosis);GO:0006904(vesicle docking involved in exocytosis);GO:0007399(nervous system development);GO:0016079(synaptic vesicle exocytosis);GO:0017157(regulation of exocytosis);GO:0019905(syntaxin binding);GO:0030054(cell junction)…	04721(Synaptic vesicle cycle)			complexin 2 [Source:HGNC Symbol;Acc:HGNC:2310]	protein_coding	DOID:150(disease_of_mental_health);DOID:1561(cognitive_disorder);DOID:2468(psychotic_disorder);DOID:4(disease);DOID:5419(schizophrenia)		0	0	0	0.0512961	0.0654528	0	0.00185055	0.320436	0.00256962	-8.60423	down	yes
ENSG00000127914	AKAP9	10142	ENST00000680513;ENST00000680534;ENST00000679554;ENST00000681722;ENST00000356239;ENST00000679521;ENST00000680074;ENST00000679722;ENST00000679474;ENST00000680047;ENST00000681412;ENST00000680766;ENST00000493453;ENST00000394564;ENST00000674381;ENST00000359028;ENST00000484815;ENST00000491695;ENST00000681216;ENST00000435423;ENST00000487692;ENST00000487258;ENST00000463118	GO:0003677(DNA binding);GO:0005102(signaling receptor binding);GO:0005515(protein binding);GO:0005737(cytoplasm);GO:0005794(Golgi apparatus);GO:0005795(Golgi stack);GO:0005801(cis-Golgi network);GO:0005813(centrosome);GO:0005815(microtubule organizing center);GO:0005829(cytosol);GO:0005856(cytoskeleton);GO:0007020(microtubule nucleation);GO:0007165(signal transduction);GO:0007194(negative regulat…				A-kinase anchoring protein 9 [Source:HGNC Symbol;Acc:HGNC:379]	protein_coding;nonsense_mediated_decay;retained_intron;processed_transcript	DOID:0050177(monogenic_disease);DOID:0050687(cell_type_cancer);DOID:0050739(autosomal_genetic_disease);DOID:14566(disease_of_cellular_proliferation);DOID:162(cancer);DOID:225(syndrome);DOID:2843(long_QT_syndrome);DOID:305(carcinoma);DOID:3113(papillary_carcinoma);DOID:4(disease);DOID:630(genetic_disease)	R-HSA-2574840(AJUBA facilitates AURKA autophosphorylation);R-HSA-2574845(AJUBA binds centrosome-associated AURKA);R-HSA-3000310(AURKA phosphorylates PLK1);R-HSA-3000319(BORA binds PLK1 and AURKA);R-HSA-380272(Plk1-mediated phosphorylation of Nlp);R-HSA-380283(Recruitment of additional gamma tubulin/ gamma TuRC to the centrosome);R-HSA-380294(Loss of C-Nap-1 from centrosomes);R-HSA-380303(Dissocia…	5.14046	4.33919	4.49907	4.13551	3.88153	3.86455	0.00185164	0.320436	1.1765	0.234503	up	no
ENSG00000204922	UQCC3	790955	ENST00000531323;ENST00000377953	GO:0005654(nucleoplasm);GO:0005739(mitochondrion);GO:0005743(mitochondrial inner membrane);GO:0005750(mitochondrial respiratory chain complex III);GO:0005829(cytosol);GO:0006122(mitochondrial electron transport, ubiquinol to cytochrome c);GO:0006754(ATP biosynthetic process);GO:0016020(membrane);GO:0016021(integral component of membrane);GO:0031305(integral component of mitochondrial inner membra…				ubiquinol-cytochrome c reductase complex assembly factor 3 [Source:HGNC Symbol;Acc:HGNC:34399]	protein_coding			4.86977	4.6731	3.70527	3.59878	2.41303	2.25387	0.00184201	0.320436	1.60279	0.680584	up	no
ENSG00000116685	KIAA2013	90231	ENST00000376572;ENST00000376576	GO:0005515(protein binding);GO:0016020(membrane);GO:0016021(integral component of membrane);GO:0016021(integral component of membrane)				KIAA2013 [Source:HGNC Symbol;Acc:HGNC:28513]	protein_coding			14.2698	16.5429	16.2869	17.4368	19.4616	20.5023	0.00191643	0.327287	0.82054	-0.285354	down	no
ENSG00000226377	MYO1D-DT	102724715	ENST00000435733					MYO1D divergent transcript [Source:HGNC Symbol;Acc:HGNC:55837]	lncRNA			0	0	0	0.039889	0.140842	0.031792	0.00195235	0.33172	0.00141161	-9.46844	down	yes
ENSG00000174485	DENND4A	10260	ENST00000561863;ENST00000443035;ENST00000431932;ENST00000635620;ENST00000562540;ENST00000567323;ENST00000564674;ENST00000562028;ENST00000568515	GO:0003677(DNA binding);GO:0005085(guanyl-nucleotide exchange factor activity);GO:0005515(protein binding);GO:0005634(nucleus);GO:0005737(cytoplasm);GO:0005829(cytosol);GO:0006355(regulation of DNA-templated transcription);GO:0031410(cytoplasmic vesicle);GO:0032483(regulation of Rab protein signal transduction);GO:0050790(regulation of catalytic activity);GO:0050790(regulation of catalytic activi…				DENN domain containing 4A [Source:HGNC Symbol;Acc:HGNC:24321]	protein_coding;retained_intron;processed_transcript		R-HSA-8876188(DENND4s exchange GTP for GDP on RAB10)	8.02116	6.99716	6.91875	6.4036	6.20302	5.70432	0.00198782	0.334335	1.19803	0.260666	up	no
ENSG00000184716	SERINC4	619189	ENST00000457418;ENST00000319327;ENST00000476490	GO:0006629(lipid metabolic process);GO:0008654(phospholipid biosynthetic process);GO:0016020(membrane);GO:0016021(integral component of membrane);GO:0016021(integral component of membrane)				serine incorporator 4 [Source:HGNC Symbol;Acc:HGNC:32237]	nonsense_mediated_decay;protein_coding;retained_intron		R-HSA-8932980(SERINC3,5,(1,2,4) transport L-Ser from cytosol to plasma membrane)	0.0031237	0.332259	0.122128	4.37278e-05	0	0	0.00198426	0.334335	10462.7	13.353	up	yes
ENSG00000172809	RPL38	6169	ENST00000439590;ENST00000530646;ENST00000529123;ENST00000311111;ENST00000534490;ENST00000528433;ENST00000533498	GO:0001501(skeletal system development);GO:0001503(ossification);GO:0002181(cytoplasmic translation);GO:0003723(RNA binding);GO:0003735(structural constituent of ribosome);GO:0005515(protein binding);GO:0005737(cytoplasm);GO:0005829(cytosol);GO:0005840(ribosome);GO:0005925(focal adhesion);GO:0006412(translation);GO:0006417(regulation of translation);GO:0007605(sensory perception of sound);GO:0014…	03010(Ribosome);05171(Coronavirus disease - COVID-19);05171(Coronavirus disease - COVID-19)			ribosomal protein L38 [Source:HGNC Symbol;Acc:HGNC:10349]	protein_coding;retained_intron		R-HSA-141671(Polypeptide release from the eRF3-GDP:eRF1:mRNA:80S Ribosome complex);R-HSA-141673(GTP Hydrolysis by eRF3 bound to the eRF1:mRNA:polypeptide:80S Ribosome complex);R-HSA-141691(GTP bound eRF3:eRF1 complex binds the peptidyl tRNA:mRNA:80S Ribosome complex);R-HSA-156826(Dissociation of L13a from the 60s ribosomal subunit);R-HSA-156907(Aminoacyl-tRNA binds to the ribosome at the A-site);…	17.7901	16.8771	17.0709	19.1896	20.0314	21.7769	0.00201745	0.337614	0.848195	-0.237532	down	no
ENSG00000162066	AMDHD2	51005	ENST00000568263;ENST00000302956;ENST00000293971;ENST00000565963;ENST00000563633;ENST00000648227;ENST00000567475;ENST00000569219;ENST00000569879;ENST00000565570;ENST00000570028;ENST00000566947;ENST00000561487;ENST00000563444;ENST00000563145;ENST00000563453	GO:0005515(protein binding);GO:0005634(nucleus);GO:0005829(cytosol);GO:0005975(carbohydrate metabolic process);GO:0006040(amino sugar metabolic process);GO:0006044(N-acetylglucosamine metabolic process);GO:0006046(N-acetylglucosamine catabolic process);GO:0006048(UDP-N-acetylglucosamine biosynthetic process);GO:0008448(N-acetylglucosamine-6-phosphate deacetylase activity);GO:0016787(hydrolase act…	00520(Amino sugar and nucleotide sugar metabolism);01100(Metabolic pathways);01100(Metabolic pathways)	K01443	EC:3.5.1.25	amidohydrolase domain containing 2 [Source:HGNC Symbol;Acc:HGNC:24262]	protein_coding;retained_intron;nonsense_mediated_decay;processed_transcript		R-HSA-6803789(AMDHD2 hydrolyses GlcNGc-6-P to GlcN6P and CCA)	2.11525	1.75814	1.70773	2.89678	2.55458	2.60539	0.00204447	0.33873	0.692727	-0.52964	down	no
ENSG00000172315	TP53RK	112858	ENST00000372114;ENST00000372102	GO:0000166(nucleotide binding);GO:0000408(EKC/KEOPS complex);GO:0002039(p53 binding);GO:0004672(protein kinase activity);GO:0004674(protein serine/threonine kinase activity);GO:0004712(protein serine/threonine/tyrosine kinase activity);GO:0005515(protein binding);GO:0005524(ATP binding);GO:0005634(nucleus);GO:0005654(nucleoplasm);GO:0005737(cytoplasm);GO:0006468(protein phosphorylation);GO:000803…		K08851	EC:2.7.11.1	TP53 regulating kinase [Source:HGNC Symbol;Acc:HGNC:16197]	protein_coding		R-HSA-6784494(EKC complex threonylcarbamoylates A37 of tRNAs);R-HSA-6805479(TP53RK phosphorylates TP53)	4.35483	5.71708	5.9363	7.36491	7.87331	6.53345	0.00203598	0.33873	0.735277	-0.44364	down	no
ENSG00000196557	CACNA1H	8912	ENST00000348261;ENST00000638323;ENST00000639478;ENST00000640028;ENST00000564954;ENST00000637236;ENST00000562079;ENST00000564231;ENST00000569107;ENST00000569953	GO:0001518(voltage-gated sodium channel complex);GO:0005216(ion channel activity);GO:0005244(voltage-gated ion channel activity);GO:0005245(voltage-gated calcium channel activity);GO:0005248(voltage-gated sodium channel activity);GO:0005262(calcium channel activity);GO:0005515(protein binding);GO:0005886(plasma membrane);GO:0005887(integral component of plasma membrane);GO:0005891(voltage-gated c…	04010(MAPK signaling pathway);04020(Calcium signaling pathway);04713(Circadian entrainment);04925(Aldosterone synthesis and secretion);04927(Cortisol synthesis and secretion);04929(GnRH secretion);04934(Cushing syndrome);04934(Cushing syndrome)			calcium voltage-gated channel subunit alpha1 H [Source:HGNC Symbol;Acc:HGNC:1395]	protein_coding;nonsense_mediated_decay;retained_intron	DOID:0050686(organ_system_cancer);DOID:0050701(electroclinical_syndrome);DOID:0050704(childhood_electroclinical_syndrome);DOID:0060037(developmental_disorder_of_mental_health);DOID:0060040(pervasive_developmental_disorder);DOID:0060041(autism_spectrum_disorder);DOID:10283(prostate_cancer);DOID:114(heart_disease);DOID:12849(autistic_disorder);DOID:1287(cardiovascular_system_disease);DOID:14566(dis…	R-HSA-525833(NCAM1 interacts with T- and L-type VDCC);R-HSA-9700701(T-type VDCC bind T-type VDCC blockers)	1.68092	1.91342	1.50832	2.24558	2.5709	2.10612	0.00206654	0.340692	0.737102	-0.440064	down	no
ENSG00000184068	SREBF2-AS1	112637020	ENST00000333487					SREBF2 antisense RNA 1 [Source:HGNC Symbol;Acc:HGNC:53953]	lncRNA			0	0	0	0.082347	0	0.183747	0.0020965	0.343929	0.00112742	-9.79276	down	yes
ENSG00000275454	ENSG00000275454		ENST00000621523					novel transcript, antisense to IMP3	lncRNA			0.086102	0.437895	0.141057	0.702108	0.798274	1.58849	0.00211791	0.345623	0.215307	-2.21554	down	yes
ENSG00000250961	RMEL3		ENST00000664944					enriched in melanoma 3 [Source:HGNC Symbol;Acc:HGNC:53975]	lncRNA			0.0464106	0.0256008	0.211685	0	0	0	0.00212758	0.345623	945.654	9.88517	up	yes
ENSG00000173145	NOC3L	64318	ENST00000371361;ENST00000463649;ENST00000461562	GO:0003682(chromatin binding);GO:0003723(RNA binding);GO:0005634(nucleus);GO:0005654(nucleoplasm);GO:0005730(nucleolus);GO:0005739(mitochondrion);GO:0006270(DNA replication initiation);GO:0016607(nuclear speck);GO:0045444(fat cell differentiation);GO:0045444(fat cell differentiation)				NOC3 like DNA replication regulator [Source:HGNC Symbol;Acc:HGNC:24034]	protein_coding;processed_transcript			19.1207	19.9163	21.2413	18.1302	17.304	16.0452	0.002139	0.345792	1.17092	0.227641	up	no
ENSG00000260368	ENSG00000260368		ENST00000564694					novel transcript, overlapping YWHAZ	lncRNA			0	0	0	0.052554	0.113403	0.389112	0.00217375	0.349711	0.000540473	-10.8535	down	yes
ENSG00000108588	CCDC47	57003	ENST00000225726;ENST00000403162;ENST00000582252;ENST00000582331;ENST00000584112	GO:0001649(osteoblast differentiation);GO:0003723(RNA binding);GO:0005509(calcium ion binding);GO:0005515(protein binding);GO:0005783(endoplasmic reticulum);GO:0005789(endoplasmic reticulum membrane);GO:0005791(rough endoplasmic reticulum);GO:0006457(protein folding);GO:0006983(ER overload response);GO:0007029(endoplasmic reticulum organization);GO:0009791(post-embryonic development);GO:0016020(m…				coiled-coil domain containing 47 [Source:HGNC Symbol;Acc:HGNC:24856]	protein_coding;retained_intron			40.0937	37.5548	38.8239	43.3884	43.1806	43.6803	0.00220443	0.352941	0.894225	-0.161289	down	no
ENSG00000173917	HOXB2	3212	ENST00000504772;ENST00000330070;ENST00000571287	GO:0000785(chromatin);GO:0000978(RNA polymerase II cis-regulatory region sequence-specific DNA binding);GO:0000981(DNA-binding transcription factor activity, RNA polymerase II-specific);GO:0001228(DNA-binding transcription activator activity, RNA polymerase II-specific);GO:0002011(morphogenesis of an epithelial sheet);GO:0003677(DNA binding);GO:0003700(DNA-binding transcription factor activity);G…				homeobox B2 [Source:HGNC Symbol;Acc:HGNC:5113]	processed_transcript;protein_coding		R-HSA-5617485(HOXB2 mRNA is translated)	5.29274	9.18058	10.4441	11.8491	10.9944	14.1359	0.00222667	0.353108	0.673817	-0.569571	down	no
ENSG00000179091	CYC1	1537,10983	ENST00000533444;ENST00000318911;ENST00000528618;ENST00000525122	GO:0005515(protein binding);GO:0005634(nucleus);GO:0005739(mitochondrion);GO:0005743(mitochondrial inner membrane);GO:0005750(mitochondrial respiratory chain complex III);GO:0006122(mitochondrial electron transport, ubiquinol to cytochrome c);GO:0008121(ubiquinol-cytochrome-c reductase activity);GO:0009055(electron transfer activity);GO:0016020(membrane);GO:0016021(integral component of membrane)…	00190(Oxidative phosphorylation);01100(Metabolic pathways);04260(Cardiac muscle contraction);04714(Thermogenesis);04932(Non-alcoholic fatty liver disease);05010(Alzheimer disease);05012(Parkinson disease);05014(Amyotrophic lateral sclerosis);05016(Huntington disease);05020(Prion disease);05022(Pathways of neurodegeneration - multiple diseases);05022(Pathways of neurodegeneration - multiple diseas…			cytochrome c1 [Source:HGNC Symbol;Acc:HGNC:2579]	retained_intron;protein_coding		R-HSA-1268022(TOMM40 complex translocates proteins from the cytosol to the mitochondrial intermembrane space);R-HSA-164651(Electron transfer from ubiquinol to cytochrome c of complex III)	28.0382	27.3613	35.3802	37.9405	34.4279	40.216	0.00221867	0.353108	0.806326	-0.310564	down	no
ENSG00000271793	ENSG00000271793		ENST00000681965;ENST00000683074;ENST00000682083;ENST00000682504;ENST00000682106;ENST00000684462;ENST00000503906	GO:0003676(nucleic acid binding);GO:0003723(RNA binding);GO:0003723(RNA binding)				novel protein, SYNCRIP-SNX14 readthrough	nonsense_mediated_decay;processed_transcript			0.0021573	0	0	3.01227	1.81272	0	0.00226532	0.355395	0.000447109	-11.1271	down	yes
ENSG00000170275	CRTAP	10491	ENST00000320954;ENST00000485310	GO:0005515(protein binding);GO:0005518(collagen binding);GO:0005576(extracellular region);GO:0005615(extracellular space);GO:0005783(endoplasmic reticulum);GO:0005788(endoplasmic reticulum lumen);GO:0007283(spermatogenesis);GO:0018400(peptidyl-proline hydroxylation to 3-hydroxy-L-proline);GO:0030199(collagen fibril organization);GO:0032991(protein-containing complex);GO:0050821(protein stabilizat…				cartilage associated protein [Source:HGNC Symbol;Acc:HGNC:2379]	protein_coding;processed_transcript		R-HSA-1980233(Collagen prolyl 3-hydroxylase converts 4-Hyp collagen to 3,4-Hyp collagen);R-HSA-2022073(Procollagen triple helix formation);R-HSA-8948226(Prolyl 3-hydroxylases:Fe2+:3,4-Hyp collagen propeptides dissociates);R-HSA-8948230(P3HB binds 4-Hyp-collagen propeptides)	20.4748	22.7151	22.8471	24.5311	24.7292	25.8959	0.00226678	0.355395	0.878664	-0.186616	down	no
ENSG00000152454	ZNF256	10172	ENST00000282308;ENST00000598928	GO:0000978(RNA polymerase II cis-regulatory region sequence-specific DNA binding);GO:0000981(DNA-binding transcription factor activity, RNA polymerase II-specific);GO:0003677(DNA binding);GO:0005515(protein binding);GO:0005634(nucleus);GO:0005654(nucleoplasm);GO:0006355(regulation of DNA-templated transcription);GO:0006357(regulation of transcription by RNA polymerase II);GO:0045892(negative regu…	05168(Herpes simplex virus 1 infection);05168(Herpes simplex virus 1 infection)			zinc finger protein 256 [Source:HGNC Symbol;Acc:HGNC:13049]	protein_coding		R-HSA-975040(KRAB-ZNF / KAP Interaction)	8.80035	9.56379	8.38244	7.20932	6.97199	5.72478	0.00228379	0.355395	1.34364	0.426145	up	no
ENSG00000120688	WBP4	11193	ENST00000379487	GO:0000398(mRNA splicing, via spliceosome);GO:0003676(nucleic acid binding);GO:0003723(RNA binding);GO:0005515(protein binding);GO:0005634(nucleus);GO:0005654(nucleoplasm);GO:0005681(spliceosomal complex);GO:0006397(mRNA processing);GO:0008270(zinc ion binding);GO:0008380(RNA splicing);GO:0016607(nuclear speck);GO:0045292(mRNA cis splicing, via spliceosome);GO:0046872(metal ion binding);GO:007006…				WW domain binding protein 4 [Source:HGNC Symbol;Acc:HGNC:12739]	protein_coding		R-HSA-72124(Formation of the Spliceosomal A Complex);R-HSA-72127(Formation of the Spliceosomal B Complex);R-HSA-72130(Formation of an intermediate Spliceosomal C complex)	7.53393	7.57171	6.79835	6.24002	4.64628	4.96515	0.00227519	0.355395	1.38183	0.46658	up	no
ENSG00000289540	ENSG00000289540		ENST00000686725					novel transcript, sense intronic to TTC33	lncRNA			0	0	0	0.056406	0.363234	0.813201	0.00230583	0.357156	0.00024334	-12.0047	down	yes
ENSG00000249690	ENSG00000249690		ENST00000507934					novel transcript, antisense to LRBA	lncRNA			0	0	0	0.051694	0.172357	0.05029	0.00233304	0.359698	0.00109353	-9.83679	down	yes
ENSG00000224846	NQO2-AS1	105374888	ENST00000658240;ENST00000660868;ENST00000456189					NQO2 antisense RNA 1 [Source:HGNC Symbol;Acc:HGNC:40407]	lncRNA			0	0	0	0.230559	0.197957	0.00459748	0.00245086	0.360942	0.00069266	-10.4956	down	yes
ENSG00000205138	SDHAF1	644096	ENST00000378887	GO:0005515(protein binding);GO:0005654(nucleoplasm);GO:0005739(mitochondrion);GO:0005759(mitochondrial matrix);GO:0034553(mitochondrial respiratory chain complex II assembly)				succinate dehydrogenase complex assembly factor 1 [Source:HGNC Symbol;Acc:HGNC:33867]	protein_coding			4.23461	6.10173	7.50991	7.7383	11.6846	9.66222	0.00251485	0.360942	0.613587	-0.70466	down	no
ENSG00000266967	AARSD1	80755	ENST00000587023;ENST00000593123;ENST00000592136;ENST00000486493;ENST00000591096;ENST00000427569;ENST00000474578;ENST00000483535;ENST00000486664;ENST00000478040;ENST00000491665;ENST00000450475;ENST00000441280;ENST00000430739;ENST00000591910;ENST00000483774;ENST00000436545;ENST00000416949;ENST00000492036	GO:0000166(nucleotide binding);GO:0002161(aminoacyl-tRNA editing activity);GO:0002196(Ser-tRNA(Ala) hydrolase activity);GO:0003674(molecular_function);GO:0003676(nucleic acid binding);GO:0004812(aminoacyl-tRNA ligase activity);GO:0004813(alanine-tRNA ligase activity);GO:0005524(ATP binding);GO:0005634(nucleus);GO:0005737(cytoplasm);GO:0006399(tRNA metabolic process);GO:0006412(translation);GO:000…				alanyl-tRNA synthetase domain containing 1 [Source:HGNC Symbol;Acc:HGNC:28417]	retained_intron;nonsense_mediated_decay;protein_coding;processed_transcript			3.32994	5.42192	2.85415	6.49317	4.75736	6.50972	0.00252247	0.360942	0.653482	-0.61378	down	no
ENSG00000105258	POLR2I	5438	ENST00000221859;ENST00000589591;ENST00000585842;ENST00000592962;ENST00000586789;ENST00000586439;ENST00000589069	GO:0000428(DNA-directed RNA polymerase complex);GO:0001193(maintenance of transcriptional fidelity during transcription elongation by RNA polymerase II);GO:0003676(nucleic acid binding);GO:0003899(DNA-directed 5'-3' RNA polymerase activity);GO:0005515(protein binding);GO:0005634(nucleus);GO:0005654(nucleoplasm);GO:0005665(RNA polymerase II, core complex);GO:0005730(nucleolus);GO:0006283(transcrip…	03020(RNA polymerase);05016(Huntington disease);05016(Huntington disease)			RNA polymerase II subunit I [Source:HGNC Symbol;Acc:HGNC:9196]	protein_coding;retained_intron;nonsense_mediated_decay		R-HSA-109638(Recruitment of RNA Polymerase II Holoenzyme by TFIIF to the pol II promoter:TFIID:TFIIA:TFIIB complex);R-HSA-109639(Formation of the closed pre-initiation complex);R-HSA-111264(Addition of nucleotides between position +11 and +30);R-HSA-112379(Recruitment of elongation factors to form elongation complex);R-HSA-112381(Hyperphosphorylation (Ser2) of RNA Pol II CTD by P-TEFb complex);R-…	11.5108	11.5532	14.9202	16.0237	17.1383	18.6983	0.00242732	0.360942	0.732434	-0.449229	down	no
ENSG00000174307	PHLDA3	23612	ENST00000367311;ENST00000485436;ENST00000497057;ENST00000367309	GO:0005546(phosphatidylinositol-4,5-bisphosphate binding);GO:0005547(phosphatidylinositol-3,4,5-trisphosphate binding);GO:0005737(cytoplasm);GO:0005886(plasma membrane);GO:0006915(apoptotic process);GO:0009653(anatomical structure morphogenesis);GO:0010314(phosphatidylinositol-5-phosphate binding);GO:0016020(membrane);GO:0032266(phosphatidylinositol-3-phosphate binding);GO:0042771(intrinsic apopt…				pleckstrin homology like domain family A member 3 [Source:HGNC Symbol;Acc:HGNC:8934]	protein_coding;processed_transcript			6.38553	7.29054	8.01826	8.48202	9.44063	10.1613	0.00239944	0.360942	0.772483	-0.372425	down	no
ENSG00000101084	RAB5IF	55969	ENST00000344795;ENST00000492721;ENST00000483815;ENST00000491113;ENST00000373852;ENST00000342422;ENST00000494506	GO:0003674(molecular_function);GO:0005515(protein binding);GO:0005739(mitochondrion);GO:0005743(mitochondrial inner membrane);GO:0005746(mitochondrial respirasome);GO:0006996(organelle organization);GO:0016020(membrane);GO:0016021(integral component of membrane);GO:0097250(mitochondrial respirasome assembly);GO:0097250(mitochondrial respirasome assembly)				RAB5 interacting factor [Source:HGNC Symbol;Acc:HGNC:15870]	protein_coding;nonsense_mediated_decay;retained_intron			15.3669	15.7867	16.3287	17.9258	20.6063	21.9418	0.00241028	0.360942	0.785169	-0.348925	down	no
ENSG00000154803	FLCN	201163	ENST00000285071;ENST00000577591;ENST00000466317;ENST00000389169;ENST00000480316;ENST00000389168;ENST00000389171;ENST00000473853	GO:0000122(negative regulation of transcription by RNA polymerase II);GO:0001701(in utero embryonic development);GO:0001932(regulation of protein phosphorylation);GO:0001934(positive regulation of protein phosphorylation);GO:0004857(enzyme inhibitor activity);GO:0005096(GTPase activator activity);GO:0005515(protein binding);GO:0005634(nucleus);GO:0005737(cytoplasm);GO:0005764(lysosome);GO:0005765…	04150(mTOR signaling pathway);05211(Renal cell carcinoma);05211(Renal cell carcinoma)			folliculin [Source:HGNC Symbol;Acc:HGNC:27310]	protein_coding;retained_intron	DOID:0050161(lower_respiratory_tract_disease);DOID:0060072(benign_neoplasm);DOID:0060085(organ_system_benign_neoplasm);DOID:0060089(endocrine_organ_benign_neoplasm);DOID:14566(disease_of_cellular_proliferation);DOID:1532(pleural_disease);DOID:1579(respiratory_system_disease);DOID:162(cancer);DOID:1673(pneumothorax);DOID:225(syndrome);DOID:2320(obstructive_lung_disease);DOID:3083(chronic_obstructi…	R-HSA-9645598(RRAGC,D hydrolyzes GTP)	2.53186	2.35182	2.57828	3.17361	3.40642	2.83898	0.00235996	0.360942	0.792223	-0.336021	down	no
ENSG00000124762	CDKN1A	1026	ENST00000615513;ENST00000448526;ENST00000459970;ENST00000405375;ENST00000244741;ENST00000373711;ENST00000478800;ENST00000462537	GO:0000079(regulation of cyclin-dependent protein serine/threonine kinase activity);GO:0000082(G1/S transition of mitotic cell cycle);GO:0000307(cyclin-dependent protein kinase holoenzyme complex);GO:0004860(protein kinase inhibitor activity);GO:0004861(cyclin-dependent protein serine/threonine kinase inhibitor activity);GO:0005515(protein binding);GO:0005634(nucleus);GO:0005654(nucleoplasm);GO:0…	01522(Endocrine resistance);01524(Platinum drug resistance);04012(ErbB signaling pathway);04066(HIF-1 signaling pathway);04068(FoxO signaling pathway);04110(Cell cycle);04115(p53 signaling pathway);04151(PI3K-Akt signaling pathway);04218(Cellular senescence);04630(JAK-STAT signaling pathway);04921(Oxytocin signaling pathway);04928(Parathyroid hormone synthesis, secretion and action);04934(Cushing…			cyclin dependent kinase inhibitor 1A [Source:HGNC Symbol;Acc:HGNC:1784]	protein_coding;processed_transcript	DOID:0050117(disease_by_infectious_agent);DOID:0050155(sensory_system_disease);DOID:0050177(monogenic_disease);DOID:0050615(respiratory_system_cancer);DOID:0050621(respiratory_system_benign_neoplasm);DOID:0050686(organ_system_cancer);DOID:0050687(cell_type_cancer);DOID:0050736(autosomal_dominant_disease);DOID:0050737(autosomal_recessive_disease);DOID:0050739(autosomal_genetic_disease);DOID:006004…	R-HSA-1226094(Cyclin D:Cdk4/6 mediated phosphorylation of p130 (RBL2) and dissociation of phosphorylated p130 (RBL2) from DP1:E2F4/5 complex);R-HSA-1226095(Cyclin D:CDK4/6 mediated phosphorylation of p107 (RBL1) and dissociation of phosphorylated p107 (p-RBL1) from DP1:E2F4 complex);R-HSA-187520(Cyclin E/A:Cdk2-mediated phosphorylation of p27/p21);R-HSA-187552(Binding of phospho-p27/p21:Cdk2:Cycl…	74.4263	98.1157	79.872	94.485	107.206	97.4077	0.00241025	0.360942	0.843915	-0.244831	down	no
ENSG00000254996	ANKHD1-EIF4EBP3	404734	ENST00000532219;ENST00000474060;ENST00000437495	GO:0003676(nucleic acid binding);GO:0003723(RNA binding);GO:0005515(protein binding);GO:0005515(protein binding)				ANKHD1-EIF4EBP3 readthrough [Source:HGNC Symbol;Acc:HGNC:33530]	protein_coding;retained_intron			11.8311	15.0779	13.5522	16.0222	15.1069	16.2483	0.00251914	0.360942	0.854017	-0.227663	down	no
ENSG00000160299	PCNT	5116	ENST00000466474;ENST00000490468;ENST00000695525;ENST00000359568;ENST00000703224;ENST00000703225;ENST00000480896;ENST00000695527;ENST00000695528;ENST00000695529;ENST00000418394;ENST00000695531;ENST00000695532;ENST00000695533;ENST00000703226;ENST00000695534;ENST00000695535;ENST00000695536;ENST00000695537;ENST00000465356	GO:0000226(microtubule cytoskeleton organization);GO:0005515(protein binding);GO:0005516(calmodulin binding);GO:0005737(cytoplasm);GO:0005813(centrosome);GO:0005814(centriole);GO:0005815(microtubule organizing center);GO:0005829(cytosol);GO:0005856(cytoskeleton);GO:0005874(microtubule);GO:0007052(mitotic spindle organization);GO:0007165(signal transduction);GO:0016020(membrane);GO:0034451(centrio…				pericentrin [Source:HGNC Symbol;Acc:HGNC:16068]	nonsense_mediated_decay;retained_intron;protein_coding;processed_transcript	DOID:0014667(disease_of_metabolism);DOID:0050013(carbohydrate_metabolism_disease);DOID:0050687(cell_type_cancer);DOID:0060158(acquired_metabolic_disease);DOID:14566(disease_of_cellular_proliferation);DOID:150(disease_of_mental_health);DOID:1561(cognitive_disorder);DOID:162(cancer);DOID:225(syndrome);DOID:2468(psychotic_disorder);DOID:2994(germ_cell_cancer);DOID:3312(bipolar_disorder);DOID:3324(mo…	R-HSA-2574840(AJUBA facilitates AURKA autophosphorylation);R-HSA-2574845(AJUBA binds centrosome-associated AURKA);R-HSA-3000310(AURKA phosphorylates PLK1);R-HSA-3000319(BORA binds PLK1 and AURKA);R-HSA-380272(Plk1-mediated phosphorylation of Nlp);R-HSA-380283(Recruitment of additional gamma tubulin/ gamma TuRC to the centrosome);R-HSA-380294(Loss of C-Nap-1 from centrosomes);R-HSA-380303(Dissocia…	8.24065	8.66389	8.17268	9.81199	9.00211	9.38326	0.00249825	0.360942	0.889347	-0.169182	down	no
ENSG00000065833	ME1	4199,57717	ENST00000369705	GO:0000287(magnesium ion binding);GO:0004470(malic enzyme activity);GO:0004471(malate dehydrogenase (decarboxylating) (NAD+) activity);GO:0004473(malate dehydrogenase (decarboxylating) (NADP+) activity);GO:0005515(protein binding);GO:0005737(cytoplasm);GO:0005739(mitochondrion);GO:0005829(cytosol);GO:0005975(carbohydrate metabolic process);GO:0006090(pyruvate metabolic process);GO:0006108(malate …	00620(Pyruvate metabolism);01100(Metabolic pathways);01200(Carbon metabolism);03320(PPAR signaling pathway)	K00029	EC:1.1.1.40	malic enzyme 1 [Source:HGNC Symbol;Acc:HGNC:6983]	protein_coding	DOID:4(disease)	R-HSA-1989756(Expression of ME1);R-HSA-9012036(ME1:Mg2+ tetramer oxidatively decarboxylates MAL to PYR);R-HSA-9761854(NFE2L2-dependent ME1 gene expression)	22.3312	24.7838	24.7385	20.4358	20.1794	20.8389	0.00237225	0.360942	1.16922	0.225546	up	no
ENSG00000100614	PPM1A	5494	ENST00000531143;ENST00000395076;ENST00000325658;ENST00000528241;ENST00000525399;ENST00000531937	GO:0000122(negative regulation of transcription by RNA polymerase II);GO:0000287(magnesium ion binding);GO:0004721(phosphoprotein phosphatase activity);GO:0004722(protein serine/threonine phosphatase activity);GO:0005515(protein binding);GO:0005634(nucleus);GO:0005654(nucleoplasm);GO:0005737(cytoplasm);GO:0005829(cytosol);GO:0005886(plasma membrane);GO:0006470(protein dephosphorylation);GO:000649…	04010(MAPK signaling pathway);04010(MAPK signaling pathway)	K04457	EC:3.1.3.16	protein phosphatase, Mg2+/Mn2+ dependent 1A [Source:HGNC Symbol;Acc:HGNC:9275]	nonsense_mediated_decay;protein_coding	DOID:0050686(organ_system_cancer);DOID:14566(disease_of_cellular_proliferation);DOID:162(cancer);DOID:3119(gastrointestinal_system_cancer);DOID:3571(liver_cancer);DOID:4(disease);DOID:684(hepatocellular_carcinoma);DOID:686(liver_carcinoma)	R-HSA-209055(PPM1A dephosphorylates nuclear SMAD2/3);R-HSA-2187388(PPM1A protein phosphatase binds phosphorylated SMAD2/3);R-HSA-380949(AMPK is dephosphorylated)	5.5451	5.21955	5.00559	4.56847	4.33284	4.44364	0.00247759	0.360942	1.18174	0.240912	up	no
ENSG00000165185	KIAA1958	158405	ENST00000337530;ENST00000536272;ENST00000374244	GO:0005515(protein binding);GO:0005515(protein binding)				KIAA1958 [Source:HGNC Symbol;Acc:HGNC:23427]	protein_coding			2.7094	2.17775	2.37274	1.97442	1.87455	1.85002	0.00240497	0.360942	1.27389	0.349241	up	no
ENSG00000173258	ZNF483	158399	ENST00000358151;ENST00000309235;ENST00000374374	GO:0000978(RNA polymerase II cis-regulatory region sequence-specific DNA binding);GO:0000981(DNA-binding transcription factor activity, RNA polymerase II-specific);GO:0003677(DNA binding);GO:0005515(protein binding);GO:0005634(nucleus);GO:0006355(regulation of DNA-templated transcription);GO:0006357(regulation of transcription by RNA polymerase II);GO:0046872(metal ion binding);GO:0046872(metal i…				zinc finger protein 483 [Source:HGNC Symbol;Acc:HGNC:23384]	protein_coding		R-HSA-975040(KRAB-ZNF / KAP Interaction)	1.63836	1.40363	1.50233	1.17359	1.26203	1.07703	0.00250198	0.360942	1.2937	0.371505	up	no
ENSG00000122026	RPL21	6144	ENST00000473558;ENST00000311549;ENST00000461690;ENST00000272274;ENST00000319826;ENST00000326092;ENST00000493317;ENST00000466550;ENST00000483765;ENST00000485756	GO:0002181(cytoplasmic translation);GO:0003723(RNA binding);GO:0003735(structural constituent of ribosome);GO:0005515(protein binding);GO:0005737(cytoplasm);GO:0005783(endoplasmic reticulum);GO:0005829(cytosol);GO:0005840(ribosome);GO:0006412(translation);GO:0016020(membrane);GO:0022625(cytosolic large ribosomal subunit);GO:0022626(cytosolic ribosome);GO:0022626(cytosolic ribosome)	03010(Ribosome);05171(Coronavirus disease - COVID-19);05171(Coronavirus disease - COVID-19)			ribosomal protein L21 [Source:HGNC Symbol;Acc:HGNC:10313]	retained_intron;protein_coding;nonsense_mediated_decay		R-HSA-141671(Polypeptide release from the eRF3-GDP:eRF1:mRNA:80S Ribosome complex);R-HSA-141673(GTP Hydrolysis by eRF3 bound to the eRF1:mRNA:polypeptide:80S Ribosome complex);R-HSA-141691(GTP bound eRF3:eRF1 complex binds the peptidyl tRNA:mRNA:80S Ribosome complex);R-HSA-156826(Dissociation of L13a from the 60s ribosomal subunit);R-HSA-156907(Aminoacyl-tRNA binds to the ribosome at the A-site);…	114.371	108.205	84.575	60.7403	80.4617	55.3493	0.00252538	0.360942	1.5627	0.644044	up	no
ENSG00000273381	ENSG00000273381		ENST00000608358					novel transcript	lncRNA			0.111939	0.112499	0.053518	0	0.013385	0.002079	0.00253619	0.360942	17.9744	4.16787	up	yes
ENSG00000228554	ENSG00000228554		ENST00000435766					novel transcript	lncRNA			0.265757	0.432026	0.10945	0	0	0	0.00249236	0.360942	2690.78	11.3938	up	yes
ENSG00000237436	CAMTA1-DT	110841581	ENST00000442889					CAMTA1 divergent transcript [Source:HGNC Symbol;Acc:HGNC:53020]	lncRNA			0.50032	0.138707	0.829626	0	0	0	0.00244884	0.360942	4895.51	12.2572	up	yes
ENSG00000198015	MRPL42	28977	ENST00000549982;ENST00000552217;ENST00000547098;ENST00000358678;ENST00000549561;ENST00000548545	GO:0003723(RNA binding);GO:0003735(structural constituent of ribosome);GO:0005739(mitochondrion);GO:0005743(mitochondrial inner membrane);GO:0005762(mitochondrial large ribosomal subunit);GO:0005763(mitochondrial small ribosomal subunit);GO:0005840(ribosome);GO:0005886(plasma membrane);GO:0006412(translation);GO:0016020(membrane);GO:0016021(integral component of membrane);GO:0032543(mitochondrial…				mitochondrial ribosomal protein L42 [Source:HGNC Symbol;Acc:HGNC:14493]	protein_coding;nonsense_mediated_decay		R-HSA-5389839(39S subunit binds 28S subunit:mRNA:fMet-tRNA);R-HSA-5389842(TUFM hydrolyzes GTP and TUFM:GDP dissociates from 55S ribosome);R-HSA-5389848(TUFM:GTP:aminoacyl-tRNA binds 55S ribosome:mRNA:fMet-tRNA);R-HSA-5389857(Peptide transfer from P-site to A-site (peptide bond formation));R-HSA-5419261(55S ribosome with peptidyl-tRNA in A site binds GFM1:GTP);R-HSA-5419264(MTRF1L (MTRF1a) or ICT1…	7.61877	7.17897	7.90054	6.41874	6.5312	6.79429	0.00255587	0.362194	1.14962	0.201153	up	no
ENSG00000279246	ENSG00000279246		ENST00000623765					novel transcript	TEC			0.026124	0.116182	0.23924	0.659392	0.564988	0.462442	0.00257861	0.362905	0.226192	-2.14438	down	yes
ENSG00000119574	ZBTB45	84878	ENST00000354590;ENST00000594051;ENST00000600990;ENST00000596739	GO:0000122(negative regulation of transcription by RNA polymerase II);GO:0000978(RNA polymerase II cis-regulatory region sequence-specific DNA binding);GO:0001227(DNA-binding transcription repressor activity, RNA polymerase II-specific);GO:0003677(DNA binding);GO:0005515(protein binding);GO:0005634(nucleus);GO:0005654(nucleoplasm);GO:0006357(regulation of transcription by RNA polymerase II);GO:00…				zinc finger and BTB domain containing 45 [Source:HGNC Symbol;Acc:HGNC:23715]	protein_coding			1.80685	2.78737	3.00338	3.38703	3.8947	4.61269	0.00259224	0.362905	0.638753	-0.64667	down	no
ENSG00000255710	ENSG00000255710		ENST00000536944					interferon stimulated exonuclease gene 20kDa-like 2 (ISG20L2) pseudogene	processed_pseudogene			1.9711	0.82127	0.727871	0.396928	0.285825	0.18368	0.00259358	0.362905	4.06291	2.02251	up	yes
ENSG00000247872	SPCS2P3	100288739	ENST00000500401					signal peptidase complex subunit 2 pseudogene 3 [Source:HGNC Symbol;Acc:HGNC:45236]	processed_pseudogene			0.115149	0.526496	0.239975	0	0	0	0.00262779	0.366153	2938.73	11.521	up	yes
ENSG00000187950	OVCH1	341350	ENST00000537054;ENST00000696934	GO:0004252(serine-type endopeptidase activity);GO:0005576(extracellular region);GO:0005886(plasma membrane);GO:0006508(proteolysis);GO:0008233(peptidase activity);GO:0008236(serine-type peptidase activity);GO:0016787(hydrolase activity);GO:0046872(metal ion binding);GO:0046872(metal ion binding)				ovochymase 1 [Source:HGNC Symbol;Acc:HGNC:23080]	protein_coding;processed_transcript			0	0	0	0	0.075408	0.0489823	0.00265832	0.367333	0.00241176	-8.6957	down	yes
ENSG00000141543	EIF4A3	9775	ENST00000649764;ENST00000575978;ENST00000570625;ENST00000576573;ENST00000647795;ENST00000576547;ENST00000575668;ENST00000570837;ENST00000575957	GO:0000166(nucleotide binding);GO:0000184(nuclear-transcribed mRNA catabolic process, nonsense-mediated decay);GO:0000398(mRNA splicing, via spliceosome);GO:0003676(nucleic acid binding);GO:0003723(RNA binding);GO:0003724(RNA helicase activity);GO:0003729(mRNA binding);GO:0004386(helicase activity);GO:0005515(protein binding);GO:0005524(ATP binding);GO:0005634(nucleus);GO:0005654(nucleoplasm);GO:…	03013(RNA transport);03015(mRNA surveillance pathway);03040(Spliceosome);03040(Spliceosome)	K13025	EC:3.6.4.13	eukaryotic translation initiation factor 4A3 [Source:HGNC Symbol;Acc:HGNC:18683]	protein_coding;retained_intron	DOID:14566(disease_of_cellular_proliferation);DOID:162(cancer);DOID:4(disease)	R-HSA-156661(Formation of Exon Junction Complex);R-HSA-159101(NXF1:NXT1 (TAP:p15) binds capped mRNA:CBC:EJC:TREX (minus DDX39B));R-HSA-1678842(Competitive inhibition of translation initiation by ISGylated 4EHP);R-HSA-429955(CCR4-NOT complex deadenylates mRNA);R-HSA-429992(PARN deadenylates mRNA);R-HSA-430021(PAN2-PAN3 complex partially deadenylates mRNA);R-HSA-72130(Formation of an intermediate S…	17.3993	19.5084	19.1141	21.6694	20.5925	21.7857	0.00265666	0.367333	0.874689	-0.193158	down	no
ENSG00000287236	ENSG00000287236		ENST00000666567					novel transcript, antisense to ANKRD54	lncRNA			0	0	0	0.475144	0	0.191868	0.00270607	0.372386	0.000449767	-11.1185	down	yes
ENSG00000254369	HOXA-AS3	100133311	ENST00000518848;ENST00000521197;ENST00000518947;ENST00000521231;ENST00000524304					HOXA cluster antisense RNA 3 [Source:HGNC Symbol;Acc:HGNC:43748]	lncRNA			3.93645	3.09815	3.55071	4.54253	4.3959	4.68878	0.00280564	0.381616	0.776777	-0.364428	down	no
ENSG00000165655	ZNF503	84858	ENST00000372524	GO:0005515(protein binding);GO:0005634(nucleus);GO:0008285(negative regulation of cell population proliferation);GO:0010629(negative regulation of gene expression);GO:0045892(negative regulation of DNA-templated transcription);GO:0046872(metal ion binding);GO:0061351(neural precursor cell proliferation);GO:0070315(G1 to G0 transition involved in cell differentiation)				zinc finger protein 503 [Source:HGNC Symbol;Acc:HGNC:23589]	protein_coding			9.40956	11.526	13.2595	13.6584	15.5474	14.4078	0.00280218	0.381616	0.784048	-0.350986	down	no
ENSG00000236404	VLDLR-AS1	401491	ENST00000648733;ENST00000671040					VLDLR antisense RNA 1 [Source:HGNC Symbol;Acc:HGNC:49621]	lncRNA			0.0129136	0.0651817	0.0177378	0	0	0	0.00280752	0.381616	319.444	8.31942	up	yes
ENSG00000147419	CCDC25	55246	ENST00000356537;ENST00000520486;ENST00000520202;ENST00000523841;ENST00000519509;ENST00000521220;ENST00000519299;ENST00000519843;ENST00000517979	GO:0003677(DNA binding);GO:0005515(protein binding);GO:0005886(plasma membrane);GO:0005887(integral component of plasma membrane);GO:0012505(endomembrane system);GO:0016020(membrane);GO:0016021(integral component of membrane);GO:2000147(positive regulation of cell motility);GO:2000147(positive regulation of cell motility)				coiled-coil domain containing 25 [Source:HGNC Symbol;Acc:HGNC:25591]	protein_coding;nonsense_mediated_decay;retained_intron			12.1779	11.0292	11.379	9.75018	9.77034	9.46674	0.00284991	0.385038	1.19315	0.254772	up	no
ENSG00000264067	ENSG00000264067		ENST00000577743					novel transcript, antisense to MYH13	lncRNA			0	1.23786	0.063276	0	0	0	0.00285582	0.385038	4337.13	12.0825	up	yes
ENSG00000221858	OR2A12	346525	ENST00000641592	GO:0004930(G protein-coupled receptor activity);GO:0004984(olfactory receptor activity);GO:0005886(plasma membrane);GO:0007165(signal transduction);GO:0007186(G protein-coupled receptor signaling pathway);GO:0007608(sensory perception of smell);GO:0016020(membrane);GO:0016021(integral component of membrane);GO:0050896(response to stimulus);GO:0050911(detection of chemical stimulus involved in sen…	04740(Olfactory transduction)			olfactory receptor family 2 subfamily A member 12 [Source:HGNC Symbol;Acc:HGNC:15082]	protein_coding		R-HSA-9752950(Expression of Olfactory Receptor)	0.0138351	0.0259888	0.105831	0	0	0	0.00288102	0.386869	485.517	8.92338	up	yes
ENSG00000258429	PDF	64146,5201,9518	ENST00000288022	GO:0005739(mitochondrion);GO:0006412(translation);GO:0008284(positive regulation of cell population proliferation);GO:0016787(hydrolase activity);GO:0018206(peptidyl-methionine modification);GO:0031365(N-terminal protein amino acid modification);GO:0042586(peptide deformylase activity);GO:0043686(co-translational protein modification);GO:0046872(metal ion binding)		K01462	EC:3.5.1.88	peptide deformylase, mitochondrial [Source:HGNC Symbol;Acc:HGNC:30012]	protein_coding			0.999321	0.541681	0.61976	1.47452	1.2935	1.44928	0.00298885	0.395084	0.512357	-0.964779	down	no
ENSG00000170604	IRF2BP1	26145	ENST00000302165	GO:0000122(negative regulation of transcription by RNA polymerase II);GO:0000209(protein polyubiquitination);GO:0003714(transcription corepressor activity);GO:0005515(protein binding);GO:0005634(nucleus);GO:0005654(nucleoplasm);GO:0006357(regulation of transcription by RNA polymerase II);GO:0016740(transferase activity);GO:0046872(metal ion binding);GO:0061630(ubiquitin protein ligase activity)				interferon regulatory factor 2 binding protein 1 [Source:HGNC Symbol;Acc:HGNC:21728]	protein_coding			10.5821	16.1141	13.0644	17.8762	16.7943	16.8823	0.00299517	0.395084	0.771259	-0.374713	down	no
ENSG00000155966	AFF2	2334	ENST00000370460;ENST00000342251;ENST00000370458;ENST00000370457	GO:0002151(G-quadruplex RNA binding);GO:0003723(RNA binding);GO:0005634(nucleus);GO:0006397(mRNA processing);GO:0007420(brain development);GO:0007611(learning or memory);GO:0008380(RNA splicing);GO:0010468(regulation of gene expression);GO:0010629(negative regulation of gene expression);GO:0016607(nuclear speck);GO:0035063(nuclear speck organization);GO:0043227(membrane-bounded organelle);GO:0043…				AF4/FMR2 family member 2 [Source:HGNC Symbol;Acc:HGNC:3776]	protein_coding			4.14895	3.78544	3.60716	3.34923	3.21409	3.05763	0.00297814	0.395084	1.19963	0.262584	up	no
ENSG00000123342	MMP19	4327	ENST00000322569;ENST00000548882	GO:0001525(angiogenesis);GO:0001541(ovarian follicle development);GO:0001542(ovulation from ovarian follicle);GO:0001554(luteolysis);GO:0004222(metalloendopeptidase activity);GO:0004252(serine-type endopeptidase activity);GO:0005576(extracellular region);GO:0005615(extracellular space);GO:0006508(proteolysis);GO:0008233(peptidase activity);GO:0008237(metallopeptidase activity);GO:0008270(zinc ion…				matrix metallopeptidase 19 [Source:HGNC Symbol;Acc:HGNC:7165]	protein_coding;nonsense_mediated_decay	DOID:0050686(organ_system_cancer);DOID:0050687(cell_type_cancer);DOID:0060072(benign_neoplasm);DOID:0060085(organ_system_benign_neoplasm);DOID:0060121(integumentary_system_benign_neoplasm);DOID:14566(disease_of_cellular_proliferation);DOID:1612(breast_cancer);DOID:162(cancer);DOID:1749(squamous_cell_carcinoma);DOID:1909(melanoma);DOID:299(adenocarcinoma);DOID:305(carcinoma);DOID:3165(skin_benign_…	R-HSA-1454781(MMP1,3,13 (2, 7-12, 19) binding by Alpha-2 macroglubulin);R-HSA-1566979(Laminin-332 degradation by laminin-322 degrading extracellular proteinases);R-HSA-1566981(Fibronectin degradation by MMP1, 3, 7, 12, 13, 19, CTSS);R-HSA-2537499(Gelatin degradation by MMP19);R-HSA-3791149(Brevican degradation by MMP1, 2, 3, 7,8,10,13,19);R-HSA-3791319(NID1 degradation by MMP19);R-NUL-2537524(Gel…	0.0145374	0.0291567	0.0769145	0	0	0	0.00296195	0.395084	402.029	8.65115	up	yes
ENSG00000248245	ENSG00000248245		ENST00000509051;ENST00000502776					novel transcript	lncRNA			0.449862	0.0609826	0.199351	0	0	0	0.00300151	0.395084	2367.32	11.209	up	yes
ENSG00000128606	LRRC17	10234	ENST00000498487;ENST00000339431;ENST00000249377;ENST00000455453	GO:0001503(ossification);GO:0005515(protein binding);GO:0005576(extracellular region);GO:0005615(extracellular space);GO:0031012(extracellular matrix);GO:0045671(negative regulation of osteoclast differentiation);GO:0048539(bone marrow development);GO:0048539(bone marrow development)				leucine rich repeat containing 17 [Source:HGNC Symbol;Acc:HGNC:16895]	processed_transcript;protein_coding			1.11359	0.720841	0.779034	1.3316	1.72039	1.74855	0.00310048	0.40176	0.544409	-0.877236	down	no
ENSG00000102870	ZNF629	23361	ENST00000262525	GO:0000978(RNA polymerase II cis-regulatory region sequence-specific DNA binding);GO:0001228(DNA-binding transcription activator activity, RNA polymerase II-specific);GO:0003677(DNA binding);GO:0005515(protein binding);GO:0005634(nucleus);GO:0006357(regulation of transcription by RNA polymerase II);GO:0045944(positive regulation of transcription by RNA polymerase II);GO:0046872(metal ion binding)				zinc finger protein 629 [Source:HGNC Symbol;Acc:HGNC:29008]	protein_coding			11.1824	12.1298	11.5846	10.447	9.3219	9.99617	0.00309445	0.40176	1.17241	0.229473	up	no
ENSG00000081665	ZNF506	440515	ENST00000591639;ENST00000443905;ENST00000587461;ENST00000586260;ENST00000590766;ENST00000540806;ENST00000450683;ENST00000587822;ENST00000590319;ENST00000545006;ENST00000595825	GO:0000978(RNA polymerase II cis-regulatory region sequence-specific DNA binding);GO:0000981(DNA-binding transcription factor activity, RNA polymerase II-specific);GO:0003677(DNA binding);GO:0005634(nucleus);GO:0005730(nucleolus);GO:0006355(regulation of DNA-templated transcription);GO:0006357(regulation of transcription by RNA polymerase II);GO:0046872(metal ion binding);GO:0046872(metal ion bin…	05168(Herpes simplex virus 1 infection);05168(Herpes simplex virus 1 infection)			zinc finger protein 506 [Source:HGNC Symbol;Acc:HGNC:23780]	nonsense_mediated_decay;protein_coding;retained_intron;processed_transcript		R-HSA-975040(KRAB-ZNF / KAP Interaction)	2.3121	2.0246	2.22167	1.82959	1.59792	1.60414	0.00309307	0.40176	1.30343	0.382309	up	no
ENSG00000256155	LINC02598	112588022	ENST00000535911					long intergenic non-protein coding RNA 2598 [Source:HGNC Symbol;Acc:HGNC:53954]	lncRNA			0.669979	0.209062	0.160488	0	0	0	0.00306672	0.40176	3465.1	11.7587	up	yes
ENSG00000197106	SLC6A17	388662	ENST00000331565;ENST00000465159	GO:0005515(protein binding);GO:0005887(integral component of plasma membrane);GO:0006836(neurotransmitter transport);GO:0007420(brain development);GO:0008021(synaptic vesicle);GO:0015293(symporter activity);GO:0015804(neutral amino acid transport);GO:0015816(glycine transport);GO:0015820(leucine transport);GO:0015824(proline transport);GO:0016020(membrane);GO:0016021(integral component of membran…				solute carrier family 6 member 17 [Source:HGNC Symbol;Acc:HGNC:31399]	protein_coding;processed_transcript			0.12428	0.117847	0.0560413	0.255206	0.203365	0.37529	0.00315393	0.402422	0.357575	-1.48368	down	yes
ENSG00000087087	SRRT	51593	ENST00000611405;ENST00000620394;ENST00000614484;ENST00000618262;ENST00000614370;ENST00000618411;ENST00000431645;ENST00000423692;ENST00000641476;ENST00000474896;ENST00000460194;ENST00000448764;ENST00000449389;ENST00000466432;ENST00000487311;ENST00000469602;ENST00000478693;ENST00000445337;ENST00000477529	GO:0003676(nucleic acid binding);GO:0003677(DNA binding);GO:0003723(RNA binding);GO:0005515(protein binding);GO:0005634(nucleus);GO:0005654(nucleoplasm);GO:0005737(cytoplasm);GO:0006355(regulation of DNA-templated transcription);GO:0006397(mRNA processing);GO:0016604(nuclear body);GO:0030674(protein-macromolecule adaptor activity);GO:0031047(gene silencing by RNA);GO:0031053(primary miRNA process…				serrate, RNA effector molecule [Source:HGNC Symbol;Acc:HGNC:24101]	protein_coding;retained_intron;nonsense_mediated_decay;non_stop_decay		R-HSA-156661(Formation of Exon Junction Complex);R-HSA-6814555(Integrator complex processes the 3' end of snRNA);R-HSA-6814885(CBCAP complex binds 7-methylguanosine cap of snRNA);R-HSA-72107(Formation of the Spliceosomal E complex);R-HSA-72124(Formation of the Spliceosomal A Complex);R-HSA-72127(Formation of the Spliceosomal B Complex);R-HSA-72130(Formation of an intermediate Spliceosomal C compl…	35.1303	37.0147	34.3791	39.5329	38.7412	40.6966	0.0031463	0.402422	0.895381	-0.159426	down	no
ENSG00000075790	BCAP29	55973	ENST00000465919;ENST00000005259;ENST00000486326;ENST00000466094;ENST00000494086;ENST00000482371;ENST00000445771;ENST00000442065;ENST00000479917;ENST00000473124;ENST00000491150;ENST00000436699;ENST00000490060	GO:0001649(osteoblast differentiation);GO:0005783(endoplasmic reticulum);GO:0005789(endoplasmic reticulum membrane);GO:0006886(intracellular protein transport);GO:0006888(endoplasmic reticulum to Golgi vesicle-mediated transport);GO:0006915(apoptotic process);GO:0015031(protein transport);GO:0016020(membrane);GO:0016021(integral component of membrane);GO:0016192(vesicle-mediated transport);GO:007…				B cell receptor associated protein 29 [Source:HGNC Symbol;Acc:HGNC:24131]	protein_coding;retained_intron;processed_transcript;nonsense_mediated_decay			5.48782	4.7546	0.59714	0.834013	0.581288	0.361484	0.00311961	0.402422	6.10066	2.60896	up	yes
ENSG00000164530	PI16	221476	ENST00000647861	GO:0005515(protein binding);GO:0005576(extracellular region);GO:0005615(extracellular space);GO:0010466(negative regulation of peptidase activity);GO:0030414(peptidase inhibitor activity);GO:0061052(negative regulation of cell growth involved in cardiac muscle cell development)				peptidase inhibitor 16 [Source:HGNC Symbol;Acc:HGNC:21245]	protein_coding			0	0.228951	0.0957764	0	0	0	0.00314019	0.402422	1082.42	10.0801	up	yes
ENSG00000115310	RTN4	57142	ENST00000394609;ENST00000405240;ENST00000357376;ENST00000317610;ENST00000357732;ENST00000394611;ENST00000404909;ENST00000486085;ENST00000491592;ENST00000485749;ENST00000438462	GO:0001825(blastocyst formation);GO:0002523(leukocyte migration involved in inflammatory response);GO:0003723(RNA binding);GO:0005515(protein binding);GO:0005635(nuclear envelope);GO:0005783(endoplasmic reticulum);GO:0005789(endoplasmic reticulum membrane);GO:0005886(plasma membrane);GO:0006915(apoptotic process);GO:0007029(endoplasmic reticulum organization);GO:0007399(nervous system development…	05010(Alzheimer disease);05010(Alzheimer disease)			reticulon 4 [Source:HGNC Symbol;Acc:HGNC:14085]	protein_coding;retained_intron	DOID:0050686(organ_system_cancer);DOID:0050687(cell_type_cancer);DOID:0050828(artery_disease);DOID:0060083(immune_system_cancer);DOID:1037(lymphoblastic_leukemia);DOID:10652(Alzheimer's_disease);DOID:10747(lymphoid_leukemia);DOID:114(heart_disease);DOID:1240(leukemia);DOID:1287(cardiovascular_system_disease);DOID:1289(neurodegenerative_disease);DOID:1307(dementia);DOID:14004(thoracic_aortic_aneur…	R-HSA-193655(Myelin components can interact with p75NTR:NgR:LINGO1);R-HSA-193696(The p75NTR:NgR:MDGI complex reduces RHOA-GDI activity, displacing RHOA);R-HSA-9012761(The p75NTR:NgR:MDGI binds RHOA-GDI)	15.0471	15.2611	16.987	18.0064	18.2029	17.8443	0.00317902	0.404075	0.87497	-0.192695	down	no
ENSG00000249335	ENSG00000249335		ENST00000503268;ENST00000696797					novel transcript	lncRNA			0.111211	0.0609312	0	0	0	0	0.00321199	0.406714	573.808	9.16442	up	yes
ENSG00000228630	HOTAIR	100124700	ENST00000424518;ENST00000455246;ENST00000425595;ENST00000453875;ENST00000439545;ENST00000698798	GO:0005515(protein binding);GO:0005515(protein binding)				HOX transcript antisense RNA [Source:HGNC Symbol;Acc:HGNC:33510]	lncRNA			5.87602	5.56174	5.78957	2.82655	5.43797	2.12271	0.00323029	0.407482	1.65851	0.729888	up	no
ENSG00000142856	ITGB3BP	23421	ENST00000492655;ENST00000271002;ENST00000371092;ENST00000489099;ENST00000461681;ENST00000463803;ENST00000478538;ENST00000476508;ENST00000460394;ENST00000462285;ENST00000489863;ENST00000465781;ENST00000460251;ENST00000478138	GO:0000775(chromosome, centromeric region);GO:0000776(kinetochore);GO:0005515(protein binding);GO:0005634(nucleus);GO:0005654(nucleoplasm);GO:0005694(chromosome);GO:0005737(cytoplasm);GO:0005829(cytosol);GO:0006355(regulation of DNA-templated transcription);GO:0006915(apoptotic process);GO:0007049(cell cycle);GO:0007155(cell adhesion);GO:0007165(signal transduction);GO:0008022(protein C-terminus …				integrin subunit beta 3 binding protein [Source:HGNC Symbol;Acc:HGNC:6157]	processed_transcript;protein_coding;nonsense_mediated_decay	DOID:14566(disease_of_cellular_proliferation);DOID:162(cancer);DOID:4(disease)	R-HSA-141409(Mad1 binds kinetochore);R-HSA-141422(MAD2 converted to an inhibitory state via interaction with Mad1);R-HSA-141431(MAD2 associates with the Mad1 kinetochore complex);R-HSA-141439(Release of activated MAD2 from kinetochores);R-HSA-1638803(Phosphorylation of cohesin by PLK1 at centromeres);R-HSA-1638821(PP2A-B56 dephosphorylates centromeric cohesin);R-HSA-193669(TRAF6 binds to p75NTR:N…	8.52687	8.82986	8.39488	6.73438	7.27769	7.41907	0.00325993	0.408129	1.2016	0.264954	up	no
ENSG00000187123	LYPD6	130574	ENST00000334166;ENST00000418762;ENST00000651933;ENST00000392854	GO:0005515(protein binding);GO:0005576(extracellular region);GO:0005737(cytoplasm);GO:0005886(plasma membrane);GO:0016020(membrane);GO:0030054(cell junction);GO:0030548(acetylcholine receptor regulator activity);GO:0030550(acetylcholine receptor inhibitor activity);GO:0031225(anchored component of membrane);GO:0043005(neuron projection);GO:0045121(membrane raft);GO:0045202(synapse);GO:0090263(pos…				LY6/PLAUR domain containing 6 [Source:HGNC Symbol;Acc:HGNC:28751]	protein_coding;nonsense_mediated_decay			3.98284	3.77435	3.65589	2.89217	2.16759	3.16958	0.00325419	0.408129	1.38688	0.471841	up	no
ENSG00000112992	NNT	23530	ENST00000505678;ENST00000512422;ENST00000264663;ENST00000670904;ENST00000660752;ENST00000654405;ENST00000344920;ENST00000657973;ENST00000657172;ENST00000654931;ENST00000660676;ENST00000671668;ENST00000669601;ENST00000656666;ENST00000515208;ENST00000503651;ENST00000506893;ENST00000513390	GO:0000166(nucleotide binding);GO:0003957(NAD(P)+ transhydrogenase (B-specific) activity);GO:0005739(mitochondrion);GO:0005743(mitochondrial inner membrane);GO:0005746(mitochondrial respirasome);GO:0006099(tricarboxylic acid cycle);GO:0006740(NADPH regeneration);GO:0008746(NAD(P)+ transhydrogenase activity);GO:0016020(membrane);GO:0016021(integral component of membrane);GO:0016491(oxidoreductase …	00760(Nicotinate and nicotinamide metabolism);01100(Metabolic pathways);01100(Metabolic pathways)	K00323	EC:1.6.1.2;EC:7.1.1.1	nicotinamide nucleotide transhydrogenase [Source:HGNC Symbol;Acc:HGNC:7863]	protein_coding;nonsense_mediated_decay;processed_transcript;retained_intron		R-HSA-450971(NADPH + NAD+ + H+ [cytosol] => NADP+ + NADH + H+ [mitochondrial matrix])	11.9317	12.0646	11.9335	10.4583	11.1183	10.2567	0.00335385	0.418314	1.12869	0.174643	up	no
ENSG00000288898	ENSG00000288898		ENST00000689696;ENST00000687233					novel transcript	lncRNA			0.66506	0	0.169824	0	0	0	0.00337619	0.419529	2782.94	11.4424	up	yes
ENSG00000138061	CYP1B1	1545	ENST00000491456;ENST00000610745;ENST00000614273;ENST00000492443;ENST00000613082	GO:0001525(angiogenesis);GO:0002930(trabecular meshwork development);GO:0004497(monooxygenase activity);GO:0005506(iron ion binding);GO:0005515(protein binding);GO:0005634(nucleus);GO:0005739(mitochondrion);GO:0005783(endoplasmic reticulum);GO:0005789(endoplasmic reticulum membrane);GO:0006304(DNA modification);GO:0006629(lipid metabolic process);GO:0006631(fatty acid metabolic process);GO:000672…	00140(Steroid hormone biosynthesis);00380(Tryptophan metabolism);00980(Metabolism of xenobiotics by cytochrome P450);04913(Ovarian steroidogenesis);05204(Chemical carcinogenesis);05206(MicroRNAs in cancer);05206(MicroRNAs in cancer)	K07410	EC:1.14.14.1	cytochrome P450 family 1 subfamily B member 1 [Source:HGNC Symbol;Acc:HGNC:2597]	processed_transcript;protein_coding	DOID:0050155(sensory_system_disease);DOID:0050161(lower_respiratory_tract_disease);DOID:0050177(monogenic_disease);DOID:0050615(respiratory_system_cancer);DOID:0050686(organ_system_cancer);DOID:0050736(autosomal_dominant_disease);DOID:0050739(autosomal_genetic_disease);DOID:0060056(hypersensitivity_reaction_disease);DOID:0060083(immune_system_cancer);DOID:0070004(myeloma);DOID:0080001(bone_diseas…	R-HSA-211951(CYP1B1 4-hydroxylates EST17b);R-HSA-2161795(Arachidonic acid is hydroxylated to 16/17/18-HETE by CYP(1));R-HSA-2161814(Arachidonic acid is hydroxylated to 19-HETE by CYP(2));R-HSA-2161890(Arachidonic acid is epoxidated to 5,6-EET by CYP(4));R-HSA-2161899(Arachidonic acid is epoxidated to 8,9/11,12/14,15-EET by CYP(5));R-HSA-2161940(Arachidonic acid is hydroxylated to 20-HETE by CYP(3…	4.26472	5.04059	5.26137	3.79378	4.05275	3.56529	0.00340315	0.421307	1.27646	0.352145	up	no
ENSG00000108828	VAT1	10493,6570	ENST00000355653;ENST00000420567;ENST00000587147;ENST00000590924;ENST00000589828	GO:0005515(protein binding);GO:0005576(extracellular region);GO:0005737(cytoplasm);GO:0005739(mitochondrion);GO:0005741(mitochondrial outer membrane);GO:0008270(zinc ion binding);GO:0010637(negative regulation of mitochondrial fusion);GO:0016020(membrane);GO:0016021(integral component of membrane);GO:0016491(oxidoreductase activity);GO:0035578(azurophil granule lumen);GO:0070062(extracellular exo…				vesicle amine transport 1 [Source:HGNC Symbol;Acc:HGNC:16919]	protein_coding		R-HSA-6798751(Exocytosis of azurophil granule lumen proteins)	37.1226	45.1821	40.833	45.6345	46.792	50.2767	0.00345421	0.426045	0.862894	-0.212745	down	no
ENSG00000172216	CEBPB	1051	ENST00000303004	GO:0000122(negative regulation of transcription by RNA polymerase II);GO:0000779(condensed chromosome, centromeric region);GO:0000785(chromatin);GO:0000976(transcription cis-regulatory region binding);GO:0000977(RNA polymerase II transcription regulatory region sequence-specific DNA binding);GO:0000978(RNA polymerase II cis-regulatory region sequence-specific DNA binding);GO:0000979(RNA polymeras…	04657(IL-17 signaling pathway);04668(TNF signaling pathway);05152(Tuberculosis);05202(Transcriptional misregulation in cancer)			CCAAT enhancer binding protein beta [Source:HGNC Symbol;Acc:HGNC:1834]	protein_coding	DOID:0014667(disease_of_metabolism);DOID:0050013(carbohydrate_metabolism_disease);DOID:0050117(disease_by_infectious_agent);DOID:0050615(respiratory_system_cancer);DOID:0050622(reproductive_organ_benign_neoplasm);DOID:0050686(organ_system_cancer);DOID:0050687(cell_type_cancer);DOID:0060056(hypersensitivity_reaction_disease);DOID:0060072(benign_neoplasm);DOID:0060083(immune_system_cancer);DOID:006…	R-HSA-1183058(Expression of Adiponectin);R-HSA-1791118(Expression of ASNS (Asparagine Synthetase));R-HSA-3790130(Regulation of IL6 transcription);R-HSA-3790137(Stimulation of IL8 transcription in senescent cells);R-HSA-381283(Expression of PPARG);R-HSA-381337(Expression of CEBPB in adipogenesis);R-HSA-381377(Expression of KLF5);R-HSA-3857305(Activated CEBPB and NFKB complex bind IL6 promoter);R-H…	0.153454	0.080398	0.326801	0.756306	0.554713	0.759972	0.00348932	0.427211	0.270717	-1.88514	down	yes
ENSG00000015676	NUDCD3	23386	ENST00000355451;ENST00000460110;ENST00000475952;ENST00000338427;ENST00000493613;ENST00000464812;ENST00000497978	GO:0005515(protein binding);GO:0005737(cytoplasm);GO:0005868(cytoplasmic dynein complex);GO:0006457(protein folding);GO:0051082(unfolded protein binding);GO:0060271(cilium assembly);GO:1905793(protein localization to pericentriolar material);GO:1905793(protein localization to pericentriolar material)				NudC domain containing 3 [Source:HGNC Symbol;Acc:HGNC:22208]	protein_coding;processed_transcript;retained_intron			9.61996	10.7207	10.8931	8.75197	9.4921	8.59645	0.00347862	0.427211	1.16368	0.21869	up	no
ENSG00000100811	YY1	7528	ENST00000554371;ENST00000262238;ENST00000553625;ENST00000651219;ENST00000623799;ENST00000554579	GO:0000122(negative regulation of transcription by RNA polymerase II);GO:0000400(four-way junction DNA binding);GO:0000723(telomere maintenance);GO:0000724(double-strand break repair via homologous recombination);GO:0000785(chromatin);GO:0000976(transcription cis-regulatory region binding);GO:0000978(RNA polymerase II cis-regulatory region sequence-specific DNA binding);GO:0000981(DNA-binding tra…				YY1 transcription factor [Source:HGNC Symbol;Acc:HGNC:12856]	protein_coding;nonsense_mediated_decay;retained_intron	DOID:0050117(disease_by_infectious_agent);DOID:0050161(lower_respiratory_tract_disease);DOID:0050615(respiratory_system_cancer);DOID:0050686(organ_system_cancer);DOID:0050828(artery_disease);DOID:0060100(musculoskeletal_system_cancer);DOID:10763(hypertension);DOID:114(heart_disease);DOID:1287(cardiovascular_system_disease);DOID:1324(lung_cancer);DOID:14566(disease_of_cellular_proliferation);DOID:…	R-HSA-5617874(HOXD4 gene is transcribed);R-HSA-5617896(Retinoic acid activates HOXD4 chromatin);R-HSA-5689544(UCHL5 binds INO80 complex);R-HSA-5689630(BAP1 binds BAP1-interacting complex);R-HSA-5691006(XPC:RAD23:CETN2 and UV-DDB bind distorted dsDNA site);R-HSA-8864453(TFAP2A,(TFAP2B,TFAP2C) homo- and heterodimers bind the ERBB2 gene promoter and recruit YY1);R-HSA-8864466(TFAP2A,(TFAP2B,TFAP2C) …	12.9281	13.9569	14.1953	14.9297	16.0816	15.6536	0.00351753	0.429088	0.880326	-0.18389	down	no
ENSG00000286558	ENSG00000286558		ENST00000666585					novel transcript	lncRNA			0.431502	0	0.073526	0	0	0	0.00356093	0.432796	1683.43	10.7172	up	yes
ENSG00000288864	ARHGAP11A-SCG5	114118903	ENST00000689909;ENST00000692248	GO:0007165(signal transduction);GO:0007218(neuropeptide signaling pathway);GO:0030141(secretory granule);GO:0030141(secretory granule)				ARHGAP11A-SCG5 readthrough [Source:NCBI gene (formerly Entrezgene);Acc:114118903]	protein_coding			0.15047	0.130924	0.0891714	0.505728	0.237694	0.392266	0.00360242	0.435694	0.326292	-1.61577	down	yes
ENSG00000172738	TMEM217	221468	ENST00000650973;ENST00000651039;ENST00000650809;ENST00000651722;ENST00000652639;ENST00000357219	GO:0016020(membrane);GO:0016021(integral component of membrane);GO:0016021(integral component of membrane)				transmembrane protein 217 [Source:HGNC Symbol;Acc:HGNC:21238]	nonsense_mediated_decay;protein_coding			0.893137	0.543336	0.465971	0.281282	0.218934	0.272715	0.00361094	0.435694	2.46134	1.29944	up	yes
ENSG00000116133	DHCR24	1718	ENST00000371269;ENST00000535035;ENST00000649769;ENST00000648712;ENST00000648728;ENST00000436604;ENST00000648641;ENST00000650362;ENST00000648182	GO:0000139(Golgi membrane);GO:0000246(delta24(24-1) sterol reductase activity);GO:0005515(protein binding);GO:0005634(nucleus);GO:0005737(cytoplasm);GO:0005783(endoplasmic reticulum);GO:0005789(endoplasmic reticulum membrane);GO:0005794(Golgi apparatus);GO:0005829(cytosol);GO:0005856(cytoskeleton);GO:0006629(lipid metabolic process);GO:0006694(steroid biosynthetic process);GO:0006695(cholesterol …	00100(Steroid biosynthesis);01100(Metabolic pathways);01100(Metabolic pathways)	K09828	EC:1.3.1.72	24-dehydrocholesterol reductase [Source:HGNC Symbol;Acc:HGNC:2859]	protein_coding;nonsense_mediated_decay;processed_transcript	DOID:0050686(organ_system_cancer);DOID:0050687(cell_type_cancer);DOID:10652(Alzheimer's_disease);DOID:1192(peripheral_nervous_system_neoplasm);DOID:1289(neurodegenerative_disease);DOID:1307(dementia);DOID:14566(disease_of_cellular_proliferation);DOID:150(disease_of_mental_health);DOID:1561(cognitive_disorder);DOID:162(cancer);DOID:170(endocrine_gland_cancer);DOID:1909(melanoma);DOID:2621(autonomi…	R-HSA-196417(Reduction of desmosterol to cholesterol);R-HSA-6807064(DHCR24 reduces ZYMOL to ZYMSTNL);R-HSA-9755937(DHCR24 reduces LAN to 24,25-dhLAN)	26.0099	25.3508	28.5902	29.5555	29.7668	31.0505	0.00368492	0.440918	0.884679	-0.176773	down	no
ENSG00000124098	FAM210B	116151	ENST00000371384;ENST00000437418	GO:0005515(protein binding);GO:0005739(mitochondrion);GO:0005741(mitochondrial outer membrane);GO:0016020(membrane);GO:0016021(integral component of membrane);GO:0030154(cell differentiation);GO:0031224(intrinsic component of membrane);GO:0043249(erythrocyte maturation);GO:0045648(positive regulation of erythrocyte differentiation);GO:0071392(cellular response to estradiol stimulus);GO:0071392(ce…				family with sequence similarity 210 member B [Source:HGNC Symbol;Acc:HGNC:16102]	protein_coding			17.0594	19.5157	18.4812	14.9031	16.0704	15.5741	0.0036965	0.440918	1.18279	0.2422	up	no
ENSG00000219665	ZNF433-AS1	101928464	ENST00000406892;ENST00000489336;ENST00000476474;ENST00000589551;ENST00000592187;ENST00000591898					ZNF433 and ZNF878 antisense RNA 1 [Source:HGNC Symbol;Acc:HGNC:53776]	lncRNA;retained_intron			0.00489983	0.107155	0.0196523	0	0.00223337	0	0.0037072	0.440918	58.9723	5.88197	up	yes
ENSG00000288725	ENSG00000288725		ENST00000684388	GO:0034464(BBSome);GO:1905515(non-motile cilium assembly)				novel protein	nonsense_mediated_decay			2.33421	0	3.06056	0	0	0	0.00368623	0.440918	17982.6	14.1343	up	yes
ENSG00000272682	ENSG00000272682		ENST00000609936					novel transcript	lncRNA			0	0	0	0.475425	0.036467	0	0.00374721	0.443104	0.000586061	-10.7367	down	yes
ENSG00000176463	SLCO3A1	28232	ENST00000318445;ENST00000553653;ENST00000424469;ENST00000555769;ENST00000555892;ENST00000555210;ENST00000555513;ENST00000564072;ENST00000566477	GO:0001934(positive regulation of protein phosphorylation);GO:0005515(protein binding);GO:0005886(plasma membrane);GO:0005887(integral component of plasma membrane);GO:0006811(ion transport);GO:0015347(sodium-independent organic anion transmembrane transporter activity);GO:0015732(prostaglandin transport);GO:0016020(membrane);GO:0016021(integral component of membrane);GO:0043252(sodium-independen…				solute carrier organic anion transporter family member 3A1 [Source:HGNC Symbol;Acc:HGNC:10952]	protein_coding;retained_intron;processed_transcript;nonsense_mediated_decay	DOID:14566(disease_of_cellular_proliferation);DOID:162(cancer);DOID:4(disease)	R-HSA-879584(SLCO3A1 isoform 1 has abroad substrate specificity)	1.56236	2.01268	1.86308	2.2654	2.26114	2.64224	0.00375506	0.443104	0.758583	-0.398621	down	no
ENSG00000221978	CCNL2	81669	ENST00000480479;ENST00000400809;ENST00000482621;ENST00000463260;ENST00000496007;ENST00000482365;ENST00000481223;ENST00000418865;ENST00000505849;ENST00000488340;ENST00000492998;ENST00000469113;ENST00000480646;ENST00000471930;ENST00000408918;ENST00000473872;ENST00000425598;ENST00000463895;ENST00000497013	GO:0000307(cyclin-dependent protein kinase holoenzyme complex);GO:0005515(protein binding);GO:0005634(nucleus);GO:0005654(nucleoplasm);GO:0006357(regulation of transcription by RNA polymerase II);GO:0016538(cyclin-dependent protein serine/threonine kinase regulator activity);GO:0016607(nuclear speck);GO:0042981(regulation of apoptotic process);GO:0043231(intracellular membrane-bounded organelle);…				cyclin L2 [Source:HGNC Symbol;Acc:HGNC:20570]	retained_intron;protein_coding;nonsense_mediated_decay;processed_transcript			25.0379	24.3209	25.3569	30.9628	26.1688	27.6476	0.0037655	0.443104	0.881296	-0.182302	down	no
ENSG00000041357	PSMA4	5685	ENST00000560217;ENST00000559082;ENST00000560033;ENST00000559948;ENST00000413382;ENST00000559146;ENST00000558639;ENST00000559934;ENST00000044462;ENST00000558635;ENST00000560099;ENST00000558281;ENST00000559365;ENST00000559437;ENST00000560842;ENST00000560737;ENST00000559906;ENST00000559154;ENST00000558094	GO:0000502(proteasome complex);GO:0000932(P-body);GO:0005515(protein binding);GO:0005634(nucleus);GO:0005654(nucleoplasm);GO:0005737(cytoplasm);GO:0005829(cytosol);GO:0005839(proteasome core complex);GO:0006511(ubiquitin-dependent protein catabolic process);GO:0010498(proteasomal protein catabolic process);GO:0019773(proteasome core complex, alpha-subunit complex);GO:0043161(proteasome-mediated u…	03050(Proteasome);05010(Alzheimer disease);05012(Parkinson disease);05014(Amyotrophic lateral sclerosis);05016(Huntington disease);05017(Spinocerebellar ataxia);05020(Prion disease);05022(Pathways of neurodegeneration - multiple diseases);05022(Pathways of neurodegeneration - multiple diseases)	K02728	EC:3.4.25.1	proteasome 20S subunit alpha 4 [Source:HGNC Symbol;Acc:HGNC:9533]	protein_coding;retained_intron;processed_transcript		R-HSA-1168640(Ubiquitinated IkB is degraded);R-HSA-1234159(Proteasome proteolyzes ub-HIF-alpha);R-HSA-1236935(Proteasomal cleavage of substrate);R-HSA-1236970(Proteasomal clevage of exogenous antigen);R-HSA-1504193(Ubiquitinated DVL is degraded by the proteasome);R-HSA-174058(Degradation of multiubiquitinated Cdh1);R-HSA-174105(Degradation of multiubiquitinated cell cycle proteins);R-HSA-174202(D…	49.0422	46.2687	48.9403	41.4839	43.612	44.3085	0.00385173	0.443269	1.11473	0.156697	up	no
ENSG00000168092	PAFAH1B2	5049	ENST00000419197;ENST00000527958;ENST00000526888;ENST00000530272;ENST00000533206;ENST00000533677	GO:0001650(fibrillar center);GO:0003847(1-alkyl-2-acetylglycerophosphocholine esterase activity);GO:0005515(protein binding);GO:0005576(extracellular region);GO:0005730(nucleolus);GO:0005737(cytoplasm);GO:0005829(cytosol);GO:0005886(plasma membrane);GO:0006629(lipid metabolic process);GO:0007283(spermatogenesis);GO:0007420(brain development);GO:0008247(1-alkyl-2-acetylglycerophosphocholine estera…	00565(Ether lipid metabolism);01100(Metabolic pathways);01100(Metabolic pathways)	K16795	EC:3.1.1.47	platelet activating factor acetylhydrolase 1b catalytic subunit 2 [Source:HGNC Symbol;Acc:HGNC:8575]	protein_coding;processed_transcript;retained_intron	DOID:1247(blood_coagulation_disease);DOID:2214(inherited_blood_coagulation_disease);DOID:2914(immune_system_disease);DOID:3756(protein_C_deficiency);DOID:4(disease);DOID:74(hematopoietic_system_disease);DOID:7(disease_of_anatomical_entity)	R-HSA-6798748(Exocytosis of secretory granule lumen proteins);R-HSA-6800434(Exocytosis of ficolin-rich granule lumen proteins);R-HSA-8848484(PLA2s hydrolyze phospholipids at the Golgi membrane)	14.2184	13.5507	14.4879	12.2753	11.7557	12.7535	0.00386007	0.443269	1.14877	0.200092	up	no
ENSG00000172466	ZNF24	7572	ENST00000589881;ENST00000261332;ENST00000399061;ENST00000590140;ENST00000589539;ENST00000593130	GO:0000978(RNA polymerase II cis-regulatory region sequence-specific DNA binding);GO:0000981(DNA-binding transcription factor activity, RNA polymerase II-specific);GO:0001228(DNA-binding transcription activator activity, RNA polymerase II-specific);GO:0003677(DNA binding);GO:0005515(protein binding);GO:0005634(nucleus);GO:0005654(nucleoplasm);GO:0006357(regulation of transcription by RNA polymera…				zinc finger protein 24 [Source:HGNC Symbol;Acc:HGNC:13032]	protein_coding			15.2462	14.4511	15.6208	12.7961	14.0817	12.5546	0.00385885	0.443269	1.14926	0.200703	up	no
ENSG00000055332	EIF2AK2	5610	ENST00000233057;ENST00000679979;ENST00000681463;ENST00000681507;ENST00000681329;ENST00000395127;ENST00000405334;ENST00000462861;ENST00000411537;ENST00000496059	GO:0000166(nucleotide binding);GO:0001819(positive regulation of cytokine production);GO:0002376(immune system process);GO:0003723(RNA binding);GO:0003725(double-stranded RNA binding);GO:0004672(protein kinase activity);GO:0004674(protein serine/threonine kinase activity);GO:0004694(eukaryotic translation initiation factor 2alpha kinase activity);GO:0004712(protein serine/threonine/tyrosine kinas…	04141(Protein processing in endoplasmic reticulum);04217(Necroptosis);05010(Alzheimer disease);05160(Hepatitis C);05162(Measles);05164(Influenza A);05165(Human papillomavirus infection);05167(Kaposi sarcoma-associated herpesvirus infection);05168(Herpes simplex virus 1 infection);05169(Epstein-Barr virus infection);05171(Coronavirus disease - COVID-19);05203(Viral carcinogenesis);05203(Viral carc…	K16195	EC:2.7.11.1	eukaryotic translation initiation factor 2 alpha kinase 2 [Source:HGNC Symbol;Acc:HGNC:9437]	protein_coding;processed_transcript;retained_intron	DOID:0050117(disease_by_infectious_agent);DOID:0050155(sensory_system_disease);DOID:0050161(lower_respiratory_tract_disease);DOID:0050686(organ_system_cancer);DOID:0060056(hypersensitivity_reaction_disease);DOID:0060083(immune_system_cancer);DOID:0080000(muscular_disease);DOID:10140(dry_eye_syndrome);DOID:1036(chronic_leukemia);DOID:1037(lymphoblastic_leukemia);DOID:1040(chronic_lymphocytic_leuke…	R-HSA-1169406(ISGylation of host proteins);R-HSA-1678841(Regulation of protein ISGylation by ISG15 deconjugating enzyme USP18);R-HSA-168896(Binding of NS1 to PKR)	21.8579	26.4484	20.8876	20.1154	19.4635	19.9309	0.00380528	0.443269	1.16273	0.217515	up	no
ENSG00000143319	ISG20L2	81875	ENST00000472824;ENST00000313146;ENST00000368219;ENST00000496538;ENST00000470713;ENST00000469074	GO:0000175(3'-5'-exoribonuclease activity);GO:0003676(nucleic acid binding);GO:0003723(RNA binding);GO:0004518(nuclease activity);GO:0004527(exonuclease activity);GO:0005515(protein binding);GO:0005634(nucleus);GO:0005730(nucleolus);GO:0016787(hydrolase activity);GO:0042254(ribosome biogenesis);GO:0090305(nucleic acid phosphodiester bond hydrolysis);GO:0090503(RNA phosphodiester bond hydrolysis, …				interferon stimulated exonuclease gene 20 like 2 [Source:HGNC Symbol;Acc:HGNC:25745]	processed_transcript;protein_coding		R-HSA-6791218(12S pre-rRNA is nucleolytically processed to yield 5.8S rRNA)	12.8352	14.5376	13.374	11.1375	11.8267	11.7526	0.0038361	0.443269	1.17369	0.231048	up	no
ENSG00000188725	SMIM15	643155	ENST00000339020;ENST00000507416	GO:0016020(membrane);GO:0016021(integral component of membrane);GO:0016021(integral component of membrane)				small integral membrane protein 15 [Source:HGNC Symbol;Acc:HGNC:33861]	protein_coding			27.1117	25.0616	24.8018	20.5467	23.583	20.8681	0.00380569	0.443269	1.18427	0.244001	up	no
ENSG00000108239	TBC1D12	23232	ENST00000225235;ENST00000485048	GO:0005096(GTPase activator activity);GO:0005768(endosome);GO:0005776(autophagosome);GO:0055037(recycling endosome);GO:0090630(activation of GTPase activity);GO:2000785(regulation of autophagosome assembly);GO:2000785(regulation of autophagosome assembly)				TBC1 domain family member 12 [Source:HGNC Symbol;Acc:HGNC:29082]	protein_coding;processed_transcript			3.49437	3.38767	3.78461	2.59192	2.84602	2.96149	0.00383982	0.443269	1.26992	0.344743	up	no
ENSG00000240828	RPL21P4	140660	ENST00000497954					ribosomal protein L21 pseudogene 4 [Source:HGNC Symbol;Acc:HGNC:17959]	processed_pseudogene			0.225893	0.062777	0.879952	0	0	0	0.00388324	0.444397	3895.41	11.9276	up	yes
ENSG00000177551	NHLH2	4808	ENST00000320238;ENST00000369506;ENST00000429731	GO:0000785(chromatin);GO:0000977(RNA polymerase II transcription regulatory region sequence-specific DNA binding);GO:0000978(RNA polymerase II cis-regulatory region sequence-specific DNA binding);GO:0000981(DNA-binding transcription factor activity, RNA polymerase II-specific);GO:0001228(DNA-binding transcription activator activity, RNA polymerase II-specific);GO:0003677(DNA binding);GO:0005515(p…				nescient helix-loop-helix 2 [Source:HGNC Symbol;Acc:HGNC:7818]	protein_coding	DOID:0050686(organ_system_cancer);DOID:1192(peripheral_nervous_system_neoplasm);DOID:14566(disease_of_cellular_proliferation);DOID:162(cancer);DOID:2621(autonomic_nervous_system_neoplasm);DOID:3093(nervous_system_cancer);DOID:4(disease);DOID:769(neuroblastoma)		1.82597	2.92584	2.97115	3.81698	3.37817	3.46562	0.00393468	0.44721	0.724428	-0.465086	down	no
ENSG00000146477	SLC22A3	6581	ENST00000275300	GO:0001692(histamine metabolic process);GO:0005326(neurotransmitter transmembrane transporter activity);GO:0005515(protein binding);GO:0005886(plasma membrane);GO:0005887(integral component of plasma membrane);GO:0006811(ion transport);GO:0006836(neurotransmitter transport);GO:0006837(serotonin transport);GO:0008504(monoamine transmembrane transporter activity);GO:0008514(organic anion transmembr…	05231(Choline metabolism in cancer)			solute carrier family 22 member 3 [Source:HGNC Symbol;Acc:HGNC:10967]	protein_coding	DOID:0050828(artery_disease);DOID:10591(pre_eclampsia);DOID:10763(hypertension);DOID:10933(obsessive_compulsive_disorder);DOID:1287(cardiovascular_system_disease);DOID:13580(cholestasis);DOID:150(disease_of_mental_health);DOID:1561(cognitive_disorder);DOID:178(vascular_disease);DOID:2030(anxiety_disorder);DOID:303(substance_related_disorder);DOID:3118(hepatobiliary_disease);DOID:4138(bile_duct_di…	R-HSA-2161500(abacavir [extracellular] => abacavir [cytosol]);R-HSA-549304(OCT3 mediates renal clearance of organic cations);R-HSA-561072(OCT3 mediates renal uptake of organic cations)	0.017848	0.127157	0.033158	0	0	0	0.00392604	0.44721	593.877	9.21402	up	yes
ENSG00000287875	ENSG00000287875		ENST00000661436					novel transcript, antisense to VRK2	lncRNA			0	0	0	0.225377	0.1065	0.14512	0.00397011	0.449703	0.000628935	-10.6348	down	yes
ENSG00000254180	ENSG00000254180		ENST00000665012;ENST00000521975					novel transcript	lncRNA			0.0425161	0.0244154	0.0403441	0	0	0	0.0040176	0.453539	357.585	8.48214	up	yes
ENSG00000260317	LINC02986		ENST00000569134					long intergenic non-protein coding RNA 2986 [Source:HGNC Symbol;Acc:HGNC:56083]	lncRNA			0.982922	0.762766	1.01755	0.383156	0.369829	0.345734	0.00405664	0.4564	2.51496	1.33054	up	yes
ENSG00000213638	ADAT3	113179	ENST00000329478;ENST00000454697	GO:0003824(catalytic activity);GO:0003824(catalytic activity)				adenosine deaminase tRNA specific 3 [Source:HGNC Symbol;Acc:HGNC:25151]	protein_coding		R-HSA-6782311(ADAT2:ADAT3 (hetADAT) deaminates adenosine-34 in tRNAs)	0.951937	1.198	1.6114	2.55104	2.679	1.66083	0.00413923	0.463691	0.545844	-0.873439	down	no
ENSG00000131149	GSE1	23199	ENST00000637419;ENST00000635906;ENST00000405402;ENST00000411612;ENST00000253458;ENST00000393243;ENST00000412692;ENST00000479488;ENST00000469381;ENST00000438180;ENST00000495192;ENST00000562659;ENST00000496345;ENST00000471070	GO:0005515(protein binding);GO:0005515(protein binding)				Gse1 coiled-coil protein [Source:HGNC Symbol;Acc:HGNC:28979]	protein_coding;retained_intron;processed_transcript			10.2065	10.3869	10.0948	11.7372	10.8914	11.6639	0.00416411	0.463691	0.894897	-0.160206	down	no
ENSG00000261468	ENSG00000261468		ENST00000561507					novel transcript	lncRNA			0.060249	0.153305	0.259247	0	0.014408	0.006032	0.00417715	0.463691	23.1312	4.53177	up	yes
ENSG00000231566	LINC02595	401585	ENST00000456532					long intergenic non-protein coding RNA 2595 [Source:HGNC Symbol;Acc:HGNC:53946]	lncRNA			0.181224	0	0.119987	0	0	0	0.00417289	0.463691	1004.04	9.9716	up	yes
ENSG00000185033	SEMA4B	10509	ENST00000559300;ENST00000561085;ENST00000332496;ENST00000558895;ENST00000560263;ENST00000411539;ENST00000560089;ENST00000560003;ENST00000558848;ENST00000558065;ENST00000558975;ENST00000560993;ENST00000561252;ENST00000559247;ENST00000561321	GO:0001755(neural crest cell migration);GO:0005515(protein binding);GO:0005615(extracellular space);GO:0005886(plasma membrane);GO:0005887(integral component of plasma membrane);GO:0007399(nervous system development);GO:0007411(axon guidance);GO:0016020(membrane);GO:0016021(integral component of membrane);GO:0030154(cell differentiation);GO:0030215(semaphorin receptor binding);GO:0030335(positive…	04360(Axon guidance);04360(Axon guidance)			semaphorin 4B [Source:HGNC Symbol;Acc:HGNC:10730]	nonsense_mediated_decay;protein_coding;processed_transcript;retained_intron			3.2423	3.46146	2.69188	3.737	4.08638	4.18702	0.00427314	0.468122	0.782292	-0.35422	down	no
ENSG00000233276	GPX1	2876	ENST00000419783;ENST00000419349;ENST00000643797;ENST00000646881	GO:0000302(response to reactive oxygen species);GO:0001659(temperature homeostasis);GO:0001885(endothelial cell development);GO:0002862(negative regulation of inflammatory response to antigenic stimulus);GO:0004601(peroxidase activity);GO:0004602(glutathione peroxidase activity);GO:0005634(nucleus);GO:0005737(cytoplasm);GO:0005739(mitochondrion);GO:0005759(mitochondrial matrix);GO:0005829(cytosol…	00480(Glutathione metabolism);00590(Arachidonic acid metabolism);01100(Metabolic pathways);04918(Thyroid hormone synthesis);05014(Amyotrophic lateral sclerosis);05016(Huntington disease);05022(Pathways of neurodegeneration - multiple diseases);05022(Pathways of neurodegeneration - multiple diseases)	K00432	EC:1.11.1.9	glutathione peroxidase 1 [Source:HGNC Symbol;Acc:HGNC:4553]	protein_coding	DOID:0014667(disease_of_metabolism);DOID:0050013(carbohydrate_metabolism_disease);DOID:0050686(organ_system_cancer);DOID:0050687(cell_type_cancer);DOID:0050828(artery_disease);DOID:0060031(autoimmune_disease_of_gastrointestinal_tract);DOID:0060037(developmental_disorder_of_mental_health);DOID:0060040(pervasive_developmental_disorder);DOID:0060041(autism_spectrum_disorder);DOID:0060056(hypersensit…	R-HSA-2161791(15S-HpETE is reduced to 15S-HETE by GPX1/2/4);R-HSA-2161946(5S-HpETE is reduced to 5S-HETE by GPX1/2/4);R-HSA-2161959(12R-HpETE is reduced to 12R-HETE by GPX1/2/4);R-HSA-2161999(12S-HpETE is reduced to 12S-HETE by GPX1/2/4);R-HSA-3323013(GPX1 catalyzes 2 glutathione, reduced + H2O2 => glutathione, oxidized + 2 H2O);R-HSA-71676(GPX1 catalyzes reaction of reduced glutathione and H2O2 …	100.972	118.377	112.534	117.348	128.253	143.654	0.00425104	0.468122	0.852611	-0.230041	down	no
ENSG00000204256	BRD2	6046	ENST00000374825;ENST00000678778;ENST00000679179;ENST00000469132;ENST00000496118;ENST00000449085;ENST00000677331;ENST00000678250;ENST00000584808;ENST00000374831;ENST00000495733;ENST00000482914;ENST00000464592;ENST00000679099;ENST00000607833;ENST00000395287;ENST00000449025;ENST00000463639;ENST00000606059;ENST00000481259;ENST00000482838	GO:0000785(chromatin);GO:0001843(neural tube closure);GO:0003682(chromatin binding);GO:0004674(protein serine/threonine kinase activity);GO:0005515(protein binding);GO:0005634(nucleus);GO:0005654(nucleoplasm);GO:0005737(cytoplasm);GO:0006325(chromatin organization);GO:0006334(nucleosome assembly);GO:0006338(chromatin remodeling);GO:0006355(regulation of DNA-templated transcription);GO:0006357(reg…				bromodomain containing 2 [Source:HGNC Symbol;Acc:HGNC:1103]	protein_coding;nonsense_mediated_decay;retained_intron;processed_transcript	DOID:0050686(organ_system_cancer);DOID:0050701(electroclinical_syndrome);DOID:0050702(neonatal_period_electroclinical_syndrome);DOID:0050705(adolescence_adult_electroclinical_syndrome);DOID:0060083(immune_system_cancer);DOID:1240(leukemia);DOID:14566(disease_of_cellular_proliferation);DOID:162(cancer);DOID:1826(epilepsy_syndrome);DOID:2531(hematologic_cancer);DOID:308(early_myoclonic_encephalopat…	R-HSA-8951977(Acetylated RUNX3 binds to BRD2);R-HSA-8952058(CCND1 binds RUNX3 and displaces EP300);R-HSA-8952062(CCND1 recruits HDAC4 to RUNX3);R-HSA-8952069(HDAC4 deacetylates RUNX3);R-HSA-8952081(RUNX proteins bind the p14-ARF promoter at the CDKN2A locus);R-HSA-8952101(p14-ARF transcription is stimulated by RUNX proteins)	115.455	113.807	115.95	126.802	122.822	121.686	0.00427329	0.468122	0.929715	-0.10514	down	no
ENSG00000217930	PAM16	51025	ENST00000577031;ENST00000573236;ENST00000573553;ENST00000575848;ENST00000571941;ENST00000575636;ENST00000573614;ENST00000571986;ENST00000318059;ENST00000571178;ENST00000571819;ENST00000575942	GO:0001405(PAM complex, Tim23 associated import motor);GO:0001503(ossification);GO:0005515(protein binding);GO:0005739(mitochondrion);GO:0005743(mitochondrial inner membrane);GO:0005744(TIM23 mitochondrial import inner membrane translocase complex);GO:0005759(mitochondrial matrix);GO:0006886(intracellular protein transport);GO:0015031(protein transport);GO:0016020(membrane);GO:0030150(protein imp…				presequence translocase associated motor 16 [Source:HGNC Symbol;Acc:HGNC:29679]	protein_coding;retained_intron;nonsense_mediated_decay;processed_transcript	DOID:14566(disease_of_cellular_proliferation);DOID:162(cancer);DOID:4(disease)	R-HSA-1299475(TIMM23 PAM translocates proteins from the mitochondrial intermembrane space to the mitochondrial matrix);R-HSA-1299476(MPP cleaves targeting peptide (presequence) of inner membrane precursors);R-HSA-1299478(MPP cleaves targeting peptide (presequence) of matrix precursors);R-HSA-1299480(Precursor proteins enter TIMM23 PAM);R-HSA-1299482(TIMM23 SORT inserts proteins into inner membran…	3.93604	3.79518	3.4718	2.47778	2.75221	2.46873	0.00423996	0.468122	1.45518	0.541197	up	no
ENSG00000222035	KIAA2012-AS1	729224	ENST00000409819					KIAA2012 antisense RNA 1 [Source:HGNC Symbol;Acc:HGNC:41164]	lncRNA			0	0	0	0.0355758	0.0473338	0.0733649	0.00429774	0.469257	0.0019197	-9.0249	down	yes
ENSG00000070018	LRP6	4040	ENST00000261349;ENST00000538239;ENST00000545658;ENST00000535731	GO:0001933(negative regulation of protein phosphorylation);GO:0005041(low-density lipoprotein particle receptor activity);GO:0005102(signaling receptor binding);GO:0005109(frizzled binding);GO:0005515(protein binding);GO:0005576(extracellular region);GO:0005769(early endosome);GO:0005783(endoplasmic reticulum);GO:0005794(Golgi apparatus);GO:0005886(plasma membrane);GO:0005901(caveola);GO:0006355(…	04150(mTOR signaling pathway);04310(Wnt signaling pathway);04928(Parathyroid hormone synthesis, secretion and action);05010(Alzheimer disease);05022(Pathways of neurodegeneration - multiple diseases);05200(Pathways in cancer);05224(Breast cancer);05225(Hepatocellular carcinoma);05226(Gastric cancer);05226(Gastric cancer)			LDL receptor related protein 6 [Source:HGNC Symbol;Acc:HGNC:6698]	protein_coding;nonsense_mediated_decay;retained_intron	DOID:0014667(disease_of_metabolism);DOID:0050013(carbohydrate_metabolism_disease);DOID:0050117(disease_by_infectious_agent);DOID:0050155(sensory_system_disease);DOID:0050686(organ_system_cancer);DOID:0050828(artery_disease);DOID:0060158(acquired_metabolic_disease);DOID:0080001(bone_disease);DOID:0080005(bone_remodeling_disease);DOID:0080011(bone_resorption_disease);DOID:10652(Alzheimer's_disease)…	R-HSA-1458875(WNT binds to FZD and LRP5/6);R-HSA-1504186(DVL recruits GSK3beta:AXIN1 to the receptor complex);R-HSA-1504188(FZD recruits DVL to the receptor complex);R-HSA-201677(Phosphorylation of LRP5/6 cytoplasmic domain by membrane-associated GSK3beta);R-HSA-201685(Beta-catenin is released from the destruction complex);R-HSA-201691(Phosphorylation of LRP5/6 cytoplasmic domain by CSNKI);R-HSA-…	10.564	9.56448	9.94959	9.45904	8.17399	8.26156	0.00434392	0.472749	1.16156	0.216062	up	no
ENSG00000232119	MCTS1	28985	ENST00000493879;ENST00000493274;ENST00000371317;ENST00000371315;ENST00000487133;ENST00000484481	GO:0001731(formation of translation preinitiation complex);GO:0003723(RNA binding);GO:0003743(translation initiation factor activity);GO:0005515(protein binding);GO:0005737(cytoplasm);GO:0006412(translation);GO:0006413(translational initiation);GO:0006974(cellular response to DNA damage stimulus);GO:0007049(cell cycle);GO:0008284(positive regulation of cell population proliferation);GO:0022627(cy…				MCTS1 re-initiation and release factor [Source:HGNC Symbol;Acc:HGNC:23357]	processed_transcript;protein_coding	DOID:0050686(organ_system_cancer);DOID:0060100(musculoskeletal_system_cancer);DOID:14566(disease_of_cellular_proliferation);DOID:162(cancer);DOID:3247(rhabdomyosarcoma);DOID:4043(skeletal_muscle_cancer);DOID:4045(muscle_cancer);DOID:4(disease)		5.65976	4.81312	5.23199	4.67623	4.18731	4.24678	0.00440244	0.474466	1.1979	0.260508	up	no
ENSG00000113231	PDE8B	8622	ENST00000264917;ENST00000340978;ENST00000346042;ENST00000342343;ENST00000503963;ENST00000505283	GO:0001662(behavioral fear response);GO:0004114(3',5'-cyclic-nucleotide phosphodiesterase activity);GO:0004115(3',5'-cyclic-AMP phosphodiesterase activity);GO:0005575(cellular_component);GO:0005829(cytosol);GO:0006198(cAMP catabolic process);GO:0007165(signal transduction);GO:0008081(phosphoric diester hydrolase activity);GO:0008542(visual learning);GO:0016787(hydrolase activity);GO:0035106(opera…	00230(Purine metabolism);01100(Metabolic pathways);04927(Cortisol synthesis and secretion);04934(Cushing syndrome);05032(Morphine addiction);05032(Morphine addiction)	K18437	EC:3.1.4.53	phosphodiesterase 8B [Source:HGNC Symbol;Acc:HGNC:8794]	protein_coding	DOID:10652(Alzheimer's_disease);DOID:1289(neurodegenerative_disease);DOID:1307(dementia);DOID:1459(hypothyroidism);DOID:150(disease_of_mental_health);DOID:1561(cognitive_disorder);DOID:28(endocrine_system_disease);DOID:331(central_nervous_system_disease);DOID:4(disease);DOID:50(thyroid_gland_disease);DOID:680(tauopathy);DOID:7(disease_of_anatomical_entity);DOID:863(nervous_system_disease)	R-HSA-418553(cAMP degradation by Phosphodiesterases)	3.4833	3.49036	3.23218	2.60105	2.7691	2.5516	0.00438489	0.474466	1.28833	0.365504	up	no
ENSG00000158716	DUSP23	54935,114971	ENST00000368108;ENST00000368107	GO:0004721(phosphoprotein phosphatase activity);GO:0004722(protein serine/threonine phosphatase activity);GO:0004725(protein tyrosine phosphatase activity);GO:0005515(protein binding);GO:0005634(nucleus);GO:0005654(nucleoplasm);GO:0005737(cytoplasm);GO:0005829(cytosol);GO:0006470(protein dephosphorylation);GO:0008138(protein tyrosine/serine/threonine phosphatase activity);GO:0016311(dephosphoryla…		K14165	EC:3.1.3.16;EC:3.1.3.48	dual specificity phosphatase 23 [Source:HGNC Symbol;Acc:HGNC:21480]	protein_coding			0	0.284142	0.529859	0	0	0	0.0043953	0.474466	2713.34	11.4059	up	yes
ENSG00000257921	ENSG00000257921		ENST00000651284	GO:0008168(methyltransferase activity);GO:0016279(protein-lysine N-methyltransferase activity);GO:0016740(transferase activity);GO:0018023(peptidyl-lysine trimethylation);GO:0032259(methylation)				novel protein	nonsense_mediated_decay			0	0	0	0	2.16085	4.76044	0.00445095	0.478147	4.33445e-05	-14.4938	down	yes
ENSG00000180767	CHST13	166012	ENST00000319340	GO:0000139(Golgi membrane);GO:0001537(N-acetylgalactosamine 4-O-sulfotransferase activity);GO:0005515(protein binding);GO:0005794(Golgi apparatus);GO:0005975(carbohydrate metabolic process);GO:0008146(sulfotransferase activity);GO:0016020(membrane);GO:0016021(integral component of membrane);GO:0016051(carbohydrate biosynthetic process);GO:0016740(transferase activity);GO:0030166(proteoglycan bios…	00532(Glycosaminoglycan biosynthesis - chondroitin sulfate / dermatan sulfate)	K07779	EC:2.8.2.5	carbohydrate sulfotransferase 13 [Source:HGNC Symbol;Acc:HGNC:21755]	protein_coding		R-HSA-1971483(Chondroitin can be sulfated on position 4 of GalNAc by CHST9, 11, 12 and 13)	0	0	0	0	0.148258	0.202827	0.00446954	0.4786	0.000854494	-10.1926	down	yes
ENSG00000287264	ENSG00000287264		ENST00000659845					novel transcript	lncRNA			0	0.407795	0.193349	0	0	0	0.00449768	0.48007	2003.81	10.9685	up	yes
ENSG00000102048	ASB9	140462	ENST00000380485;ENST00000380488;ENST00000546332;ENST00000473862;ENST00000484017	GO:0005515(protein binding);GO:0005739(mitochondrion);GO:0005829(cytosol);GO:0016567(protein ubiquitination);GO:0035556(intracellular signal transduction);GO:0045732(positive regulation of protein catabolic process);GO:0045732(positive regulation of protein catabolic process)				ankyrin repeat and SOCS box containing 9 [Source:HGNC Symbol;Acc:HGNC:17184]	protein_coding;processed_transcript	DOID:14566(disease_of_cellular_proliferation);DOID:162(cancer);DOID:4(disease)	R-HSA-8952039(NEDD8:AcM-UBE2F binds CRL5 E3 ubiquitin ligase complex);R-HSA-8952044(AcM-UBE2F transfers NEDD8 to CRL5 E3 ubiquitin ligase complex);R-HSA-8955241(CAND1 binds cytosolic CRL E3 ubiquitin ligases);R-HSA-8955289(COMMDs displace CAND1 from cytosolic CRL E3 ubiquitin ligase complexes);R-HSA-8956040(COP9 signalosome deneddylates cytosolic CRL E3 ubiquitin ligase complexes);R-HSA-983140(Tr…	0.197265	0.201877	0.147177	0.834915	0.268997	0.667835	0.00452035	0.480948	0.30835	-1.69736	down	yes
ENSG00000076356	PLXNA2	5362	ENST00000367033;ENST00000483048;ENST00000480053;ENST00000463510;ENST00000460870;ENST00000486969	GO:0001756(somitogenesis);GO:0002116(semaphorin receptor complex);GO:0005515(protein binding);GO:0005886(plasma membrane);GO:0005887(integral component of plasma membrane);GO:0007162(negative regulation of cell adhesion);GO:0007165(signal transduction);GO:0007166(cell surface receptor signaling pathway);GO:0008360(regulation of cell shape);GO:0016020(membrane);GO:0016021(integral component of mem…	04360(Axon guidance);04360(Axon guidance)			plexin A2 [Source:HGNC Symbol;Acc:HGNC:9100]	protein_coding;processed_transcript	DOID:150(disease_of_mental_health);DOID:1561(cognitive_disorder);DOID:2468(psychotic_disorder);DOID:4(disease);DOID:5419(schizophrenia)	R-HSA-399928(Recruitment of Rnd1 to Plexin A);R-HSA-399930(Activation of PAK by Rac1);R-HSA-399931(Activation of Fyn);R-HSA-399933(Sema3A binds Nrp-1 bound to PlexinA);R-HSA-399934(Phosphorylation of Plexin-A);R-HSA-399935(Inactivation of R-Ras by Sema3A-Plexin-A GAP activity);R-HSA-399939(Autophosphorylation of PAK);R-HSA-399941(Rac1 binds PlexinA);R-HSA-399942(Plexin-A1-4 binds NRP1);R-HSA-3999…	2.43368	3.02492	2.40739	3.23216	3.56366	2.97408	0.00456949	0.48309	0.805126	-0.312714	down	no
ENSG00000258642	ENSG00000258642		ENST00000555481					novel transcript, antisense to RNASE3	lncRNA			0	0.43104	0.446042	0	0	0	0.00456087	0.48309	2923.61	11.5135	up	yes
ENSG00000153147	SMARCA5	8467	ENST00000283131;ENST00000515531;ENST00000508573	GO:0000166(nucleotide binding);GO:0000183(rDNA heterochromatin formation);GO:0000785(chromatin);GO:0000793(condensed chromosome);GO:0001650(fibrillar center);GO:0003677(DNA binding);GO:0004386(helicase activity);GO:0005515(protein binding);GO:0005524(ATP binding);GO:0005634(nucleus);GO:0005654(nucleoplasm);GO:0005677(chromatin silencing complex);GO:0005694(chromosome);GO:0005721(pericentric heter…				SWI/SNF related, matrix associated, actin dependent regulator of chromatin, subfamily a, member 5 [Source:HGNC Symbol;Acc:HGNC:11101]	protein_coding;retained_intron	DOID:0050687(cell_type_cancer);DOID:1115(sarcoma);DOID:14566(disease_of_cellular_proliferation);DOID:162(cancer);DOID:225(syndrome);DOID:4(disease)	R-HSA-427409(Nucleolar Remodelling Complex (NoRC) binds intergenic region of rDNA);R-HSA-433672(NoRC:HDAC:DNMT deacetylates histone H4 and methylates histone H3);R-HSA-5227490(NoRC:HDAC:DNMT methylates cytosine of the rRNA genes);R-HSA-5250930(B-WICH recruits histone acetyltransferases);R-HSA-5250938(B-WICH:histone acetyltransferase acetylates histone H3 at lysine-9);R-HSA-5250947(B-WICH complex …	28.5633	29.9885	28.891	25.9208	26.6136	26.508	0.00460187	0.484973	1.10628	0.145711	up	no
ENSG00000215788	TNFRSF25	8718	ENST00000647810;ENST00000356876;ENST00000473343;ENST00000513135;ENST00000480393;ENST00000485036;ENST00000414040;ENST00000453260;ENST00000475730;ENST00000481401;ENST00000453341	GO:0005031(tumor necrosis factor receptor activity);GO:0005515(protein binding);GO:0005576(extracellular region);GO:0005829(cytosol);GO:0005886(plasma membrane);GO:0005887(integral component of plasma membrane);GO:0006915(apoptotic process);GO:0007165(signal transduction);GO:0007166(cell surface receptor signaling pathway);GO:0016020(membrane);GO:0016021(integral component of membrane);GO:0033209…	04060(Cytokine-cytokine receptor interaction);04060(Cytokine-cytokine receptor interaction)			TNF receptor superfamily member 25 [Source:HGNC Symbol;Acc:HGNC:11910]	protein_coding;retained_intron;nonsense_mediated_decay;processed_transcript	DOID:0050828(artery_disease);DOID:0080001(bone_disease);DOID:1287(cardiovascular_system_disease);DOID:178(vascular_disease);DOID:17(musculoskeletal_system_disease);DOID:1936(atherosclerosis);DOID:2348(arteriosclerotic_cardiovascular_disease);DOID:2349(arteriosclerosis);DOID:3342(bone_inflammation_disease);DOID:4(disease);DOID:7148(rheumatoid_arthritis);DOID:7(disease_of_anatomical_entity);DOID:84…	R-HSA-5693012(TNFSF15 binds TNFRSF25)	0.289963	0.491177	0.404426	0.713275	0.753134	0.816631	0.00463995	0.487443	0.519292	-0.945381	down	no
ENSG00000258924	ENSG00000258924		ENST00000591482					novel transcript readthrough between TMEM199 and SARM1	lncRNA			0	0	0	0.447989	0	0.188233	0.00466712	0.487555	0.000471534	-11.0504	down	yes
ENSG00000286115	ENSG00000286115		ENST00000651809					novel transcript	lncRNA			0	0	0	0.245039	0.085685	0.155271	0.00467029	0.487555	0.00061729	-10.6618	down	yes
ENSG00000255072	PIGY	84992	ENST00000527353	GO:0000506(glycosylphosphatidylinositol-N-acetylglucosaminyltransferase (GPI-GnT) complex);GO:0005515(protein binding);GO:0005783(endoplasmic reticulum);GO:0005789(endoplasmic reticulum membrane);GO:0005886(plasma membrane);GO:0006506(GPI anchor biosynthetic process);GO:0016020(membrane);GO:0016021(integral component of membrane);GO:0017176(phosphatidylinositol N-acetylglucosaminyltransferase act…	00563(Glycosylphosphatidylinositol (GPI)-anchor biosynthesis);01100(Metabolic pathways)			phosphatidylinositol glycan anchor biosynthesis class Y [Source:HGNC Symbol;Acc:HGNC:28213]	protein_coding		R-HSA-162730(phosphatidylinositol + UDP-N-acetyl-D-glucosamine -> N-acetylglucosaminyl-PI + UDP)	30.247	31.5862	45.6908	41.2874	47.574	50.3165	0.00470999	0.490163	0.772565	-0.372272	down	no
ENSG00000267215	ENSG00000267215		ENST00000666703					novel transcript	lncRNA			0	0	0	0.0729	0.0843248	0.0424178	0.00473359	0.491084	0.00150269	-9.37824	down	yes
ENSG00000188883	KLRG2	346689	ENST00000340940	GO:0016020(membrane);GO:0016021(integral component of membrane);GO:0030246(carbohydrate binding)				killer cell lectin like receptor G2 [Source:HGNC Symbol;Acc:HGNC:24778]	protein_coding			1.01197	1.0837	1.28244	2.33972	1.86313	1.71478	0.00476972	0.492885	0.570854	-0.808807	down	no
ENSG00000289480	ENSG00000289480		ENST00000685826					novel transcript	lncRNA			0.136069	0.521001	0.417099	0.050265	0.04048	0	0.00478055	0.492885	11.8372	3.56526	up	yes
ENSG00000133247	KMT5C	84787	ENST00000589338;ENST00000498738;ENST00000255613;ENST00000402499;ENST00000445196;ENST00000464185;ENST00000630497;ENST00000592631;ENST00000468951;ENST00000460956;ENST00000587442;ENST00000474492	GO:0000779(condensed chromosome, centromeric region);GO:0000792(heterochromatin);GO:0003682(chromatin binding);GO:0005515(protein binding);GO:0005634(nucleus);GO:0005654(nucleoplasm);GO:0005694(chromosome);GO:0005721(pericentric heterochromatin);GO:0006281(DNA repair);GO:0006325(chromatin organization);GO:0008168(methyltransferase activity);GO:0016571(histone methylation);GO:0016740(transferase a…	00310(Lysine degradation);01100(Metabolic pathways);01100(Metabolic pathways)	K11429	EC:2.1.1.362	lysine methyltransferase 5C [Source:HGNC Symbol;Acc:HGNC:28405]	retained_intron;protein_coding;processed_transcript;nonsense_mediated_decay		R-HSA-5651654(SUV420H1 (KMT5B), SUV420H2 (KMT5C), (possibly SMYD3 (KMT3E)) methylate methyl-lysine-21 of histone H4 (H4K20));R-HSA-5651657(SUV420H1, SUV420H2, (possibly SMYD3 (KMT3E)) methylate dimethyl-lysine-21 of histone H4 (H4K20))	5.21788	6.12007	6.40661	7.40769	7.35318	7.0666	0.00480517	0.493895	0.812946	-0.298768	down	no
ENSG00000235958	UBOX5-AS1	100134015	ENST00000446537;ENST00000454019					UBOX5 antisense RNA 1 [Source:HGNC Symbol;Acc:HGNC:44111]	lncRNA			0	0	0	0.100416	0.0377584	0.116735	0.00486429	0.497679	0.00117688	-9.73081	down	yes
ENSG00000244486	SCARF2	91179	ENST00000622235;ENST00000623402;ENST00000494535	GO:0005044(scavenger receptor activity);GO:0005515(protein binding);GO:0005925(focal adhesion);GO:0006897(endocytosis);GO:0007155(cell adhesion);GO:0007157(heterophilic cell-cell adhesion via plasma membrane cell adhesion molecules);GO:0016020(membrane);GO:0016021(integral component of membrane);GO:0016021(integral component of membrane)				scavenger receptor class F member 2 [Source:HGNC Symbol;Acc:HGNC:19869]	protein_coding;retained_intron			1.92251	4.03328	4.8303	5.21181	5.81244	5.8982	0.00487188	0.497679	0.637384	-0.649766	down	no
ENSG00000165171	METTL27	155368	ENST00000297873;ENST00000458679;ENST00000493174	GO:0005515(protein binding);GO:0008168(methyltransferase activity);GO:0008757(S-adenosylmethionine-dependent methyltransferase activity);GO:0071704(organic substance metabolic process);GO:0071704(organic substance metabolic process)				methyltransferase like 27 [Source:HGNC Symbol;Acc:HGNC:19068]	protein_coding;nonsense_mediated_decay;retained_intron			1.04003	0.808391	0.418817	0.176396	0.309471	0.117622	0.00489666	0.498681	3.75689	1.90954	up	yes
ENSG00000127415	IDUA	3425	ENST00000247933;ENST00000514698;ENST00000506561;ENST00000509744;ENST00000514192;ENST00000509948;ENST00000652070;ENST00000502829;ENST00000514417	GO:0003940(L-iduronidase activity);GO:0004553(hydrolase activity, hydrolyzing O-glycosyl compounds);GO:0005102(signaling receptor binding);GO:0005764(lysosome);GO:0005975(carbohydrate metabolic process);GO:0005984(disaccharide metabolic process);GO:0006027(glycosaminoglycan catabolic process);GO:0008152(metabolic process);GO:0016787(hydrolase activity);GO:0016798(hydrolase activity, acting on gly…	00531(Glycosaminoglycan degradation);01100(Metabolic pathways);04142(Lysosome);04142(Lysosome)	K01217	EC:3.2.1.76	alpha-L-iduronidase [Source:HGNC Symbol;Acc:HGNC:5391]	protein_coding;retained_intron;processed_transcript	DOID:0014667(disease_of_metabolism);DOID:12798(mucopolysaccharidosis);DOID:12802(mucopolysaccharidosis_I);DOID:3211(lysosomal_storage_disease);DOID:4(disease);DOID:655(inherited_metabolic_disorder)	R-HSA-1678716(IDUA hydrolyses Heparan sulfate chain(1));R-HSA-1793186(IDUA) hydrolyses the unsulfated alpha-L-iduronosidic link in DS);R-HSA-2090037(IDUA hydrolyses Heparan sulfate chain(6));R-HSA-2206299(Defective IDUA does not hydrolyse Heparan sulfate chain(6));R-HSA-9036037(Defective IDUA does not hydrolyse Heparan sulfate chain(1));R-HSA-9036041(Defective IDUA does not hydrolyse the unsulfat…	0.139323	0.216204	0.136335	0.41272	0.418787	0.380208	0.00496812	0.501671	0.405923	-1.30072	down	yes
ENSG00000198909	MAP3K3	4215	ENST00000579585;ENST00000361733;ENST00000584573;ENST00000361357;ENST00000577395;ENST00000585302;ENST00000578622;ENST00000577784;ENST00000577839;ENST00000581732	GO:0000165(MAPK cascade);GO:0000166(nucleotide binding);GO:0001568(blood vessel development);GO:0004672(protein kinase activity);GO:0004674(protein serine/threonine kinase activity);GO:0004709(MAP kinase kinase kinase activity);GO:0004712(protein serine/threonine/tyrosine kinase activity);GO:0005515(protein binding);GO:0005524(ATP binding);GO:0005737(cytoplasm);GO:0005829(cytosol);GO:0006468(prot…	04010(MAPK signaling pathway);04722(Neurotrophin signaling pathway);04912(GnRH signaling pathway);05166(Human T-cell leukemia virus 1 infection);05235(PD-L1 expression and PD-1 checkpoint pathway in cancer);05235(PD-L1 expression and PD-1 checkpoint pathway in cancer)	K04421	EC:2.7.11.25	mitogen-activated protein kinase kinase kinase 3 [Source:HGNC Symbol;Acc:HGNC:6855]	protein_coding;nonsense_mediated_decay;retained_intron;processed_transcript		R-HSA-507719(p62:MEKK3 binds to TRAF6)	6.82538	7.35861	8.67624	9.44162	9.39444	8.75031	0.00498628	0.501671	0.828679	-0.271115	down	no
ENSG00000196312	MFSD14C	84278	ENST00000647176;ENST00000637409;ENST00000506067;ENST00000645073;ENST00000637076;ENST00000637099;ENST00000637864;ENST00000652726;ENST00000637811;ENST00000650909					major facilitator superfamily domain containing 14C [Source:HGNC Symbol;Acc:HGNC:23672]	processed_transcript;retained_intron;transcribed_unprocessed_pseudogene			3.69862	3.30728	3.19499	3.10849	2.64673	2.49903	0.00494274	0.501671	1.23583	0.305485	up	no
ENSG00000235151	ENSG00000235151		ENST00000442867					novel transcript	lncRNA			0.324621	0.086657	0.506311	0	0	0	0.00498579	0.501671	3058.63	11.5787	up	yes
ENSG00000167699	GLOD4	51031	ENST00000575800;ENST00000571073;ENST00000301328;ENST00000301329;ENST00000576239;ENST00000574554;ENST00000575528;ENST00000575851;ENST00000575790;ENST00000574581;ENST00000576670;ENST00000574354;ENST00000576750	GO:0005739(mitochondrion);GO:0045296(cadherin binding);GO:0070062(extracellular exosome);GO:0070062(extracellular exosome)				glyoxalase domain containing 4 [Source:HGNC Symbol;Acc:HGNC:14111]	processed_transcript;retained_intron;protein_coding;nonsense_mediated_decay			13.2229	14.0563	14.114	14.8443	16.0499	17.861	0.00501746	0.503287	0.849	-0.236163	down	no
ENSG00000284776	ENSG00000284776		ENST00000618693	GO:0000049(tRNA binding);GO:0002161(aminoacyl-tRNA editing activity);GO:0003723(RNA binding);GO:0005737(cytoplasm);GO:0006399(tRNA metabolic process);GO:0016020(membrane);GO:0016021(integral component of membrane);GO:0016787(hydrolase activity);GO:0051499(D-aminoacyl-tRNA deacylase activity);GO:0051500(D-tyrosyl-tRNA(Tyr) deacylase activity);GO:0106074(aminoacyl-tRNA metabolism involved in transl…				novel protein	protein_coding			0	0	0	1.30367	0	0	0.00508044	0.505451	0.000230119	-12.0853	down	yes
ENSG00000215612	HMX1	3166	ENST00000400677	GO:0000122(negative regulation of transcription by RNA polymerase II);GO:0000785(chromatin);GO:0000977(RNA polymerase II transcription regulatory region sequence-specific DNA binding);GO:0000981(DNA-binding transcription factor activity, RNA polymerase II-specific);GO:0001227(DNA-binding transcription repressor activity, RNA polymerase II-specific);GO:0003677(DNA binding);GO:0005634(nucleus);GO:0…				H6 family homeobox 1 [Source:HGNC Symbol;Acc:HGNC:5017]	protein_coding	DOID:0050155(sensory_system_disease);DOID:1492(eye_and_adnexa_disease);DOID:225(syndrome);DOID:4(disease);DOID:5614(eye_disease);DOID:5679(retinal_disease);DOID:7(disease_of_anatomical_entity);DOID:8466(retinal_degeneration);DOID:863(nervous_system_disease)		0.199321	0.337569	0.443772	0.992945	0.559842	1.03765	0.00508017	0.505451	0.37857	-1.40137	down	yes
ENSG00000076770	MBNL3	55796	ENST00000370853;ENST00000370857;ENST00000442191;ENST00000370839;ENST00000370844;ENST00000698664;ENST00000436215;ENST00000421707;ENST00000698665	GO:0000381(regulation of alternative mRNA splicing, via spliceosome);GO:0003723(RNA binding);GO:0005515(protein binding);GO:0005634(nucleus);GO:0005654(nucleoplasm);GO:0005737(cytoplasm);GO:0006397(mRNA processing);GO:0008380(RNA splicing);GO:0043484(regulation of RNA splicing);GO:0045662(negative regulation of myoblast differentiation);GO:0046872(metal ion binding);GO:0046872(metal ion binding)				muscleblind like splicing regulator 3 [Source:HGNC Symbol;Acc:HGNC:20564]	protein_coding;processed_transcript			3.99256	3.47453	3.55479	3.19061	3.08477	2.92584	0.00509974	0.505451	1.19787	0.260473	up	no
ENSG00000100024	UPB1	51733	ENST00000326010;ENST00000486043	GO:0001701(in utero embryonic development);GO:0001889(liver development);GO:0003837(beta-ureidopropionase activity);GO:0005737(cytoplasm);GO:0005829(cytosol);GO:0006248(CMP catabolic process);GO:0006249(dCMP catabolic process);GO:0006807(nitrogen compound metabolic process);GO:0008270(zinc ion binding);GO:0016787(hydrolase activity);GO:0016811(hydrolase activity, acting on carbon-nitrogen (but no…	00240(Pyrimidine metabolism);00410(beta-Alanine metabolism);00770(Pantothenate and CoA biosynthesis);00983(Drug metabolism - other enzymes);01100(Metabolic pathways);01100(Metabolic pathways)	K01431	EC:3.5.1.6	beta-ureidopropionase 1 [Source:HGNC Symbol;Acc:HGNC:16297]	protein_coding;retained_intron		R-HSA-73591(beta-ureidopropionate + H2O => beta-alanine + NH4+ + CO2);R-HSA-73620(beta-ureidoisobutyrate + H2O => 3-aminoisobutyrate + NH4+ + CO2)	0.00849693	0.0147422	0.0540644	0	0	0	0.00509798	0.505451	257.678	8.00943	up	yes
ENSG00000130045	NXNL2	158046	ENST00000649870;ENST00000375855;ENST00000375854;ENST00000478686	GO:0007600(sensory perception);GO:0007601(visual perception);GO:0007608(sensory perception of smell);GO:0045494(photoreceptor cell maintenance);GO:0045494(photoreceptor cell maintenance)		K17609	EC:1.8.1.8	nucleoredoxin like 2 [Source:HGNC Symbol;Acc:HGNC:30482]	protein_coding;processed_transcript			0	0	0	0	0.0585198	0.205238	0.00517591	0.511387	0.00113741	-9.78003	down	yes
ENSG00000229021	ENSG00000229021		ENST00000432386					novel transcript	lncRNA			0	0	0	0.095331	0.064884	0	0.00522105	0.511387	0.00187248	-9.06083	down	yes
ENSG00000179295	PTPN11	5781	ENST00000531326;ENST00000639857;ENST00000690210;ENST00000685487;ENST00000688597;ENST00000392597;ENST00000351677;ENST00000635625;ENST00000530818;ENST00000635652;ENST00000688701;ENST00000687624;ENST00000687120	GO:0000077(DNA damage checkpoint signaling);GO:0001784(phosphotyrosine residue binding);GO:0004721(phosphoprotein phosphatase activity);GO:0004725(protein tyrosine phosphatase activity);GO:0004726(non-membrane spanning protein tyrosine phosphatase activity);GO:0005158(insulin receptor binding);GO:0005515(protein binding);GO:0005634(nucleus);GO:0005654(nucleoplasm);GO:0005737(cytoplasm);GO:0005829…	04014(Ras signaling pathway);04072(Phospholipase D signaling pathway);04360(Axon guidance);04625(C-type lectin receptor signaling pathway);04630(JAK-STAT signaling pathway);04650(Natural killer cell mediated cytotoxicity);04670(Leukocyte transendothelial migration);04722(Neurotrophin signaling pathway);04920(Adipocytokine signaling pathway);04931(Insulin resistance);05120(Epithelial cell signalin…	K07293	EC:3.1.3.48	protein tyrosine phosphatase non-receptor type 11 [Source:HGNC Symbol;Acc:HGNC:9644]	processed_transcript;protein_coding;nonsense_mediated_decay;retained_intron	DOID:0050117(disease_by_infectious_agent);DOID:0050177(monogenic_disease);DOID:0050615(respiratory_system_cancer);DOID:0050686(organ_system_cancer);DOID:0050687(cell_type_cancer);DOID:0050700(cardiomyopathy);DOID:0050736(autosomal_dominant_disease);DOID:0050739(autosomal_genetic_disease);DOID:0060036(intrinsic_cardiomyopathy);DOID:0060056(hypersensitivity_reaction_disease);DOID:0060083(immune_sys…	R-HSA-109699(PI3K-containing complexes phosphorylate PIP2 to PIP3);R-HSA-109857(MAP2K1 binds MAPK3);R-HSA-109858(MAP2K2 binds MAPK1);R-HSA-1112690(PTPN11 binds CBL);R-HSA-1112703(PTPN11 is phosphorylated);R-HSA-1112708(PTPN11 binds p-Y759-IL6ST);R-HSA-1369114(PRLR binds SHP2 (PTPN11));R-HSA-1369115(SHP2 is phosphorylated);R-HSA-1433428(GRB2 is indirectly recruited to p-KIT through SHP2);R-HSA-143…	26.9157	26.1434	26.4705	25.0295	24.2401	23.3183	0.00521778	0.511387	1.09563	0.131763	up	no
ENSG00000103187	COTL1	23406	ENST00000262428;ENST00000567278;ENST00000561707;ENST00000564662	GO:0003779(actin binding);GO:0005515(protein binding);GO:0005576(extracellular region);GO:0005634(nucleus);GO:0005737(cytoplasm);GO:0005829(cytosol);GO:0005856(cytoskeleton);GO:0005884(actin filament);GO:0005886(plasma membrane);GO:0008150(biological_process);GO:0019899(enzyme binding);GO:0030833(regulation of actin filament polymerization);GO:0030864(cortical actin cytoskeleton);GO:0034774(secre…				coactosin like F-actin binding protein 1 [Source:HGNC Symbol;Acc:HGNC:18304]	protein_coding;processed_transcript;retained_intron		R-HSA-6798748(Exocytosis of secretory granule lumen proteins);R-HSA-6800434(Exocytosis of ficolin-rich granule lumen proteins)	5.62484	6.12128	5.97984	4.71959	5.09732	4.95026	0.00520798	0.511387	1.20036	0.263471	up	no
ENSG00000138778	CENPE	1062	ENST00000380026;ENST00000265148;ENST00000509823;ENST00000515478;ENST00000509120	GO:0000166(nucleotide binding);GO:0000278(mitotic cell cycle);GO:0000775(chromosome, centromeric region);GO:0000776(kinetochore);GO:0000779(condensed chromosome, centromeric region);GO:0003777(microtubule motor activity);GO:0005515(protein binding);GO:0005524(ATP binding);GO:0005634(nucleus);GO:0005694(chromosome);GO:0005737(cytoplasm);GO:0005819(spindle);GO:0005828(kinetochore microtubule);GO:00…				centromere protein E [Source:HGNC Symbol;Acc:HGNC:1856]	protein_coding;retained_intron	DOID:0050686(organ_system_cancer);DOID:14566(disease_of_cellular_proliferation);DOID:162(cancer);DOID:3119(gastrointestinal_system_cancer);DOID:3571(liver_cancer);DOID:4(disease);DOID:684(hepatocellular_carcinoma);DOID:686(liver_carcinoma)	R-HSA-141409(Mad1 binds kinetochore);R-HSA-141422(MAD2 converted to an inhibitory state via interaction with Mad1);R-HSA-141431(MAD2 associates with the Mad1 kinetochore complex);R-HSA-141439(Release of activated MAD2 from kinetochores);R-HSA-1638803(Phosphorylation of cohesin by PLK1 at centromeres);R-HSA-1638821(PP2A-B56 dephosphorylates centromeric cohesin);R-HSA-2213248(Transport of antigen l…	13.3402	10.0262	11.3271	9.65417	9.44826	9.94297	0.00532552	0.518569	1.19446	0.256357	up	no
ENSG00000185031	SLC2A3P2	391045	ENST00000331747					solute carrier family 2 member 3 pseudogene 2 [Source:HGNC Symbol;Acc:HGNC:31074]	processed_pseudogene			0.077998	0.133066	0.12714	0	0	0	0.00532467	0.518569	1127.35	10.1387	up	yes
ENSG00000221874	ZNF816-ZNF321P	100529240	ENST00000391777	GO:0006355(regulation of DNA-templated transcription)				ZNF816-ZNF321P readthrough [Source:HGNC Symbol;Acc:HGNC:38879]	protein_coding			0	0	0	0	0.22573	0.284846	0.00536761	0.519629	0.000587572	-10.7329	down	yes
ENSG00000087085	ACHE	43	ENST00000419336;ENST00000241069;ENST00000411582;ENST00000302913;ENST00000412389;ENST00000442452;ENST00000651875;ENST00000441605	GO:0001507(acetylcholine catabolic process in synaptic cleft);GO:0001540(amyloid-beta binding);GO:0001919(regulation of receptor recycling);GO:0002076(osteoblast development);GO:0003990(acetylcholinesterase activity);GO:0004104(cholinesterase activity);GO:0005515(protein binding);GO:0005518(collagen binding);GO:0005576(extracellular region);GO:0005604(basement membrane);GO:0005615(extracellular s…	00564(Glycerophospholipid metabolism);04725(Cholinergic synapse);04725(Cholinergic synapse)	K01049	EC:3.1.1.7	acetylcholinesterase (Cartwright blood group) [Source:HGNC Symbol;Acc:HGNC:108]	protein_coding;nonsense_mediated_decay;retained_intron	DOID:0050615(respiratory_system_cancer);DOID:0050686(organ_system_cancer);DOID:0060056(hypersensitivity_reaction_disease);DOID:0060083(immune_system_cancer);DOID:0080000(muscular_disease);DOID:10155(intestinal_cancer);DOID:10283(prostate_cancer);DOID:1037(lymphoblastic_leukemia);DOID:10652(Alzheimer's_disease);DOID:11949(Creutzfeldt_Jakob_disease);DOID:12306(vitiligo);DOID:1240(leukemia);DOID:128…	R-HSA-372519(AcCho is hydrolyzed to Cho and acetate by ACHE);R-HSA-9023617(Butyrylcholinesterase hydrolyzes acyl Ghrelin);R-HSA-9634834(ACHEIs bind ACHE)	0.177523	0.287477	0.170475	0.570873	0.414979	0.495314	0.00535674	0.519629	0.429037	-1.22083	down	yes
ENSG00000184009	ACTG1	71	ENST00000681052;ENST00000576544;ENST00000573283;ENST00000681842;ENST00000679480;ENST00000570382;ENST00000615544;ENST00000680727;ENST00000574671;ENST00000679410;ENST00000679778;ENST00000572105;ENST00000679535;ENST00000575842;ENST00000576917;ENST00000576209;ENST00000575087;ENST00000571721;ENST00000575659	GO:0000166(nucleotide binding);GO:0001525(angiogenesis);GO:0001738(morphogenesis of a polarized epithelium);GO:0001895(retina homeostasis);GO:0005200(structural constituent of cytoskeleton);GO:0005515(protein binding);GO:0005522(profilin binding);GO:0005524(ATP binding);GO:0005615(extracellular space);GO:0005634(nucleus);GO:0005737(cytoplasm);GO:0005829(cytosol);GO:0005856(cytoskeleton);GO:000588…	04015(Rap1 signaling pathway);04145(Phagosome);04210(Apoptosis);04390(Hippo signaling pathway);04510(Focal adhesion);04520(Adherens junction);04530(Tight junction);04611(Platelet activation);04670(Leukocyte transendothelial migration);04714(Thermogenesis);04810(Regulation of actin cytoskeleton);04919(Thyroid hormone signaling pathway);04921(Oxytocin signaling pathway);04971(Gastric acid secretion…			actin gamma 1 [Source:HGNC Symbol;Acc:HGNC:144]	protein_coding;nonsense_mediated_decay;retained_intron	DOID:0050155(sensory_system_disease);DOID:10003(sensorineural_hearing_loss);DOID:150(disease_of_mental_health);DOID:1561(cognitive_disorder);DOID:2468(psychotic_disorder);DOID:2742(auditory_system_disease);DOID:2952(inner_ear_disease);DOID:4(disease);DOID:5419(schizophrenia);DOID:7(disease_of_anatomical_entity);DOID:863(nervous_system_disease)	R-HSA-1861595(Extension of pseudopodia by myosin-X in a PI3K dependent manner);R-HSA-190519(Internalization of gap junction plaques);R-HSA-190829(Lysosomal degradation of gap junction plaques);R-HSA-196017(Dynamin is recruited to the gap junction plaque);R-HSA-196026(Dab2 is recruited to the junctional plaques);R-HSA-2029466((WASPs, WAVE):G-actin:ARP2/3 binds F-actin);R-HSA-2029473(Branching and …	579.651	576.913	572.008	616.231	608.906	631.115	0.00542284	0.523453	0.931216	-0.102812	down	no
ENSG00000198807	PAX9	5083	ENST00000402703;ENST00000361487;ENST00000554201;ENST00000557107	GO:0000785(chromatin);GO:0000977(RNA polymerase II transcription regulatory region sequence-specific DNA binding);GO:0000978(RNA polymerase II cis-regulatory region sequence-specific DNA binding);GO:0000981(DNA-binding transcription factor activity, RNA polymerase II-specific);GO:0001228(DNA-binding transcription activator activity, RNA polymerase II-specific);GO:0003677(DNA binding);GO:0003700(D…				paired box 9 [Source:HGNC Symbol;Acc:HGNC:8623]	protein_coding;retained_intron	DOID:1091(tooth_disease);DOID:13714(anodontia);DOID:225(syndrome);DOID:403(mouth_disease);DOID:4(disease);DOID:77(gastrointestinal_system_disease);DOID:7(disease_of_anatomical_entity)		1.8102	2.02093	2.18774	2.9344	2.52874	2.55634	0.00548701	0.528117	0.750532	-0.414015	down	no
ENSG00000112041	TULP1	7287	ENST00000229771;ENST00000496434	GO:0001750(photoreceptor outer segment);GO:0001895(retina homeostasis);GO:0001917(photoreceptor inner segment);GO:0005515(protein binding);GO:0005546(phosphatidylinositol-4,5-bisphosphate binding);GO:0005576(extracellular region);GO:0005737(cytoplasm);GO:0005829(cytosol);GO:0005886(plasma membrane);GO:0005929(cilium);GO:0006909(phagocytosis);GO:0006910(phagocytosis, recognition);GO:0007601(visual…				TUB like protein 1 [Source:HGNC Symbol;Acc:HGNC:12423]	protein_coding;retained_intron	DOID:0050155(sensory_system_disease);DOID:10584(retinitis_pigmentosa);DOID:1492(eye_and_adnexa_disease);DOID:3612(retinitis);DOID:4(disease);DOID:5614(eye_disease);DOID:5679(retinal_disease);DOID:7(disease_of_anatomical_entity);DOID:8466(retinal_degeneration);DOID:863(nervous_system_disease)		0	0	0	0.110368	0.0369786	0.0279977	0.00565726	0.537212	0.00171092	-9.19101	down	yes
ENSG00000136463	TACO1	51204	ENST00000581120;ENST00000258975;ENST00000684587	GO:0003729(mRNA binding);GO:0005515(protein binding);GO:0005739(mitochondrion);GO:0006417(regulation of translation);GO:0019843(rRNA binding);GO:0033617(mitochondrial cytochrome c oxidase assembly);GO:0061743(motor learning);GO:0070129(regulation of mitochondrial translation);GO:0097177(mitochondrial ribosome binding);GO:1904959(regulation of cytochrome-c oxidase activity);GO:1904959(regulation o…				translational activator of cytochrome c oxidase I [Source:HGNC Symbol;Acc:HGNC:24316]	retained_intron;protein_coding	DOID:225(syndrome);DOID:4(disease)	R-HSA-163214(Electron transfer from reduced cytochrome c to molecular oxygen)	9.55756	15.9449	15.1943	17.3941	17.3349	19.2714	0.00567198	0.537212	0.753639	-0.408055	down	no
ENSG00000120129	DUSP1	1843,11266	ENST00000239223	GO:0001706(endoderm formation);GO:0004721(phosphoprotein phosphatase activity);GO:0004722(protein serine/threonine phosphatase activity);GO:0004725(protein tyrosine phosphatase activity);GO:0005515(protein binding);GO:0005634(nucleus);GO:0005737(cytoplasm);GO:0006470(protein dephosphorylation);GO:0007049(cell cycle);GO:0007162(negative regulation of cell adhesion);GO:0008138(protein tyrosine/seri…	04010(MAPK signaling pathway);04726(Serotonergic synapse);05012(Parkinson disease);05418(Fluid shear stress and atherosclerosis)	K21278	EC:3.1.3.16;EC:3.1.3.48	dual specificity phosphatase 1 [Source:HGNC Symbol;Acc:HGNC:3064]	protein_coding	DOID:0014667(disease_of_metabolism);DOID:0050686(organ_system_cancer);DOID:0060100(musculoskeletal_system_cancer);DOID:0060158(acquired_metabolic_disease);DOID:10952(nephritis);DOID:114(heart_disease);DOID:1192(peripheral_nervous_system_neoplasm);DOID:120(female_reproductive_organ_cancer);DOID:1287(cardiovascular_system_disease);DOID:14566(disease_of_cellular_proliferation);DOID:162(cancer);DOID:…	R-HSA-5675373(Nuclear DUSPs dephosphorylate MAPKs)	12.5861	15.1985	15.6344	16.2616	18.664	19.2643	0.00561535	0.537212	0.801239	-0.319696	down	no
ENSG00000188428	BLOC1S5	63915	ENST00000397457;ENST00000244777;ENST00000627748;ENST00000475998;ENST00000543936	GO:0005515(protein binding);GO:0008089(anterograde axonal transport);GO:0016192(vesicle-mediated transport);GO:0030133(transport vesicle);GO:0031083(BLOC-1 complex);GO:0031175(neuron projection development);GO:0032402(melanosome transport);GO:0032438(melanosome organization);GO:0032474(otolith morphogenesis);GO:0035646(endosome to melanosome transport);GO:0048066(developmental pigmentation);GO:00…				biogenesis of lysosomal organelles complex 1 subunit 5 [Source:HGNC Symbol;Acc:HGNC:18561]	protein_coding;nonsense_mediated_decay;processed_transcript			11.1182	11.0842	12.6157	9.69018	10.0369	8.87314	0.0056783	0.537212	1.21741	0.283812	up	no
ENSG00000186376	ZNF75D	7626	ENST00000494295;ENST00000370766;ENST00000469456	GO:0000978(RNA polymerase II cis-regulatory region sequence-specific DNA binding);GO:0000981(DNA-binding transcription factor activity, RNA polymerase II-specific);GO:0003677(DNA binding);GO:0005634(nucleus);GO:0006355(regulation of DNA-templated transcription);GO:0006357(regulation of transcription by RNA polymerase II);GO:0008270(zinc ion binding);GO:0046872(metal ion binding);GO:0046872(metal …				zinc finger protein 75D [Source:HGNC Symbol;Acc:HGNC:13145]	processed_transcript;protein_coding		R-HSA-975040(KRAB-ZNF / KAP Interaction)	3.33661	3.5399	3.4158	2.74775	2.73194	2.79759	0.00565488	0.537212	1.24344	0.31434	up	no
ENSG00000256417	ENSG00000256417		ENST00000537192;ENST00000537714					novel transcript	lncRNA			0.211801	0.0297427	0.0688166	0	0	0	0.0056724	0.537212	1034.53	10.0148	up	yes
ENSG00000284292	ENSG00000284292		ENST00000638617;ENST00000441989	GO:0003779(actin binding);GO:0005515(protein binding);GO:0005634(nucleus);GO:0005737(cytoplasm);GO:0005856(cytoskeleton);GO:0005885(Arp2/3 protein complex);GO:0015629(actin cytoskeleton);GO:0030833(regulation of actin filament polymerization);GO:0034314(Arp2/3 complex-mediated actin nucleation);GO:0034314(Arp2/3 complex-mediated actin nucleation)				novel protein, ARPC1A and ARPC1B readthrough	protein_coding;nonsense_mediated_decay			0.0152419	0	0.053446	0.00967957	0.0320071	10.6028	0.00570718	0.538415	0.00645289	-7.27584	down	yes
ENSG00000251015	SLC25A30-AS1	100874259	ENST00000506633					SLC25A30 antisense RNA 1 [Source:HGNC Symbol;Acc:HGNC:42795]	lncRNA			0	0	0	0.559433	0.361754	0	0.00573508	0.539519	0.000325667	-11.5843	down	yes
ENSG00000159307	SCUBE1	80274	ENST00000360835;ENST00000449304;ENST00000290460	GO:0005509(calcium ion binding);GO:0005515(protein binding);GO:0005576(extracellular region);GO:0005615(extracellular space);GO:0005886(plasma membrane);GO:0006954(inflammatory response);GO:0007165(signal transduction);GO:0007512(adult heart development);GO:0007596(blood coagulation);GO:0009791(post-embryonic development);GO:0009897(external side of plasma membrane);GO:0009986(cell surface);GO:00…				signal peptide, CUB domain and EGF like domain containing 1 [Source:HGNC Symbol;Acc:HGNC:13441]	protein_coding		R-HSA-8943987(SCUBE1, SCUBE3 oligomerize)	0.423262	0.315674	0.411461	0.598326	0.544863	0.608959	0.00578884	0.543042	0.656564	-0.606993	down	no
ENSG00000173905	GOLIM4	27333	ENST00000470487;ENST00000309027;ENST00000479415	GO:0000139(Golgi membrane);GO:0005768(endosome);GO:0005794(Golgi apparatus);GO:0005796(Golgi lumen);GO:0005801(cis-Golgi network);GO:0010008(endosome membrane);GO:0016020(membrane);GO:0016021(integral component of membrane);GO:0030133(transport vesicle);GO:0030139(endocytic vesicle);GO:0032580(Golgi cisterna membrane);GO:0032580(Golgi cisterna membrane)				golgi integral membrane protein 4 [Source:HGNC Symbol;Acc:HGNC:15448]	protein_coding;retained_intron		R-HSA-8847544(The COG complex and CUX1 and GOLGA5 dimers contribute to intra-Golgi vesicle tethering);R-HSA-8847635(Formation of cis-SNARE complex and membrane fusion in intra-Golgi retrograde traffic)	12.7474	12.9636	14.0967	15.6831	15.346	14.795	0.00587343	0.54943	0.868707	-0.203058	down	no
ENSG00000204386	NEU1	4758,51162	ENST00000495807;ENST00000375631;ENST00000480384;ENST00000491768;ENST00000678869;ENST00000677054;ENST00000677512	GO:0004308(exo-alpha-sialidase activity);GO:0005515(protein binding);GO:0005576(extracellular region);GO:0005737(cytoplasm);GO:0005764(lysosome);GO:0005765(lysosomal membrane);GO:0005886(plasma membrane);GO:0005975(carbohydrate metabolic process);GO:0006629(lipid metabolic process);GO:0006689(ganglioside catabolic process);GO:0008152(metabolic process);GO:0009313(oligosaccharide catabolic process…	00511(Other glycan degradation);00600(Sphingolipid metabolism);01100(Metabolic pathways);04142(Lysosome);04142(Lysosome)	K01186	EC:3.2.1.18	neuraminidase 1 [Source:HGNC Symbol;Acc:HGNC:7758]	retained_intron;protein_coding;nonsense_mediated_decay	DOID:14566(disease_of_cellular_proliferation);DOID:162(cancer);DOID:4(disease)	R-HSA-1605724(Neu5Ac is cleaved from GM3 by NEU1 and 4 to form a globoside (lysosomal lumen));R-HSA-4084999(NEU1 hydrolyses Neu5Ac from glycoconjugates);R-HSA-4341669(Defective NEU1 does not hydrolyse Neu5Ac from glycoconjugates);R-HSA-6798749(Exocytosis of specific granule lumen proteins)	6.49244	8.38563	7.86548	9.2811	9.62125	8.84655	0.00591234	0.55152	0.81962	-0.286973	down	no
ENSG00000213762	ZNF134	7693	ENST00000597975;ENST00000600344;ENST00000396161;ENST00000600883	GO:0000122(negative regulation of transcription by RNA polymerase II);GO:0000978(RNA polymerase II cis-regulatory region sequence-specific DNA binding);GO:0001227(DNA-binding transcription repressor activity, RNA polymerase II-specific);GO:0003677(DNA binding);GO:0005515(protein binding);GO:0005634(nucleus);GO:0005654(nucleoplasm);GO:0006357(regulation of transcription by RNA polymerase II);GO:00…				zinc finger protein 134 [Source:HGNC Symbol;Acc:HGNC:12918]	processed_transcript;protein_coding			9.08174	8.86867	9.31099	7.90316	8.04627	6.92342	0.00599056	0.557256	1.19187	0.253224	up	no
ENSG00000152969	JAKMIP1	152789	ENST00000700567;ENST00000700568;ENST00000700572;ENST00000700574;ENST00000700576	GO:0003723(RNA binding);GO:0005515(protein binding);GO:0005737(cytoplasm);GO:0005856(cytoskeleton);GO:0005874(microtubule);GO:0008017(microtubule binding);GO:0015031(protein transport);GO:0015630(microtubule cytoskeleton);GO:0016020(membrane);GO:0019898(extrinsic component of membrane);GO:0019900(kinase binding);GO:0050811(GABA receptor binding);GO:0050890(cognition);GO:1990904(ribonucleoprotein …				janus kinase and microtubule interacting protein 1 [Source:HGNC Symbol;Acc:HGNC:26460]	retained_intron;protein_coding			0.0186104	0.049469	0.018405	0.150348	0.0925567	0.0533955	0.0060559	0.560447	0.291881	-1.77655	down	yes
ENSG00000229989	MIR181A1HG	100131234	ENST00000660348;ENST00000432296;ENST00000692165;ENST00000686308					MIR181A1 host gene [Source:HGNC Symbol;Acc:HGNC:48659]	lncRNA			0.00443018	0.0468087	0.00997407	0	0	0	0.00605853	0.560447	204.043	7.67273	up	yes
ENSG00000206567	ENSG00000206567		ENST00000383808;ENST00000420091;ENST00000621000;ENST00000454232;ENST00000426698;ENST00000429065					novel transcript	lncRNA			1.58712	1.83823	1.55239	1.02112	1.25881	1.09321	0.00610841	0.563497	1.4757	0.561401	up	no
ENSG00000214193	SH3D21	79729	ENST00000505871;ENST00000480549;ENST00000496636;ENST00000672976;ENST00000373137;ENST00000672313	GO:0005515(protein binding);GO:0005654(nucleoplasm);GO:0005886(plasma membrane);GO:0007015(actin filament organization);GO:0016477(cell migration);GO:0016477(cell migration)				SH3 domain containing 21 [Source:HGNC Symbol;Acc:HGNC:26236]	protein_coding;nonsense_mediated_decay;processed_transcript			0.677382	0.809838	0.735722	1.1914	1.02555	0.984632	0.00625174	0.564022	0.694325	-0.526316	down	no
ENSG00000189043	NDUFA4	4697,360165	ENST00000339600;ENST00000482299;ENST00000470761;ENST00000486007;ENST00000463308;ENST00000492822	GO:0005515(protein binding);GO:0005739(mitochondrion);GO:0005743(mitochondrial inner membrane);GO:0005747(mitochondrial respiratory chain complex I);GO:0005751(mitochondrial respiratory chain complex IV);GO:0006120(mitochondrial electron transport, NADH to ubiquinone);GO:0006123(mitochondrial electron transport, cytochrome c to oxygen);GO:0008137(NADH dehydrogenase (ubiquinone) activity);GO:00160…	00190(Oxidative phosphorylation);01100(Metabolic pathways);04714(Thermogenesis);04723(Retrograde endocannabinoid signaling);04932(Non-alcoholic fatty liver disease);05010(Alzheimer disease);05012(Parkinson disease);05014(Amyotrophic lateral sclerosis);05016(Huntington disease);05020(Prion disease);05022(Pathways of neurodegeneration - multiple diseases);05022(Pathways of neurodegeneration - multi…			NDUFA4 mitochondrial complex associated [Source:HGNC Symbol;Acc:HGNC:7687]	protein_coding;retained_intron;processed_transcript		R-HSA-163214(Electron transfer from reduced cytochrome c to molecular oxygen);R-HSA-9709406(CO binds to Cytochrome c oxidase)	10.232	12.6489	11.1382	12.3801	15.1894	14.0998	0.00625151	0.564022	0.816407	-0.292639	down	no
ENSG00000112763	BTN2A1	11120	ENST00000541522;ENST00000377600;ENST00000493173;ENST00000312541;ENST00000429381;ENST00000469185	GO:0001817(regulation of cytokine production);GO:0003674(molecular_function);GO:0005102(signaling receptor binding);GO:0005515(protein binding);GO:0005886(plasma membrane);GO:0005887(integral component of plasma membrane);GO:0006629(lipid metabolic process);GO:0009897(external side of plasma membrane);GO:0016020(membrane);GO:0016021(integral component of membrane);GO:0050852(T cell receptor signa…				butyrophilin subfamily 2 member A1 [Source:HGNC Symbol;Acc:HGNC:1136]	protein_coding;nonsense_mediated_decay	DOID:0050828(artery_disease);DOID:1287(cardiovascular_system_disease);DOID:178(vascular_disease);DOID:3393(coronary_artery_disease);DOID:4(disease);DOID:5844(myocardial_infarction);DOID:7(disease_of_anatomical_entity)	R-HSA-8851018(BTN2A1 binds DC-SIGN)	13.9484	13.8929	13.24	16.5355	14.6984	16.7718	0.00622721	0.564022	0.855762	-0.224718	down	no
ENSG00000124207	CSE1L	1434	ENST00000396192;ENST00000262982;ENST00000469700	GO:0005049(nuclear export signal receptor activity);GO:0005515(protein binding);GO:0005634(nucleus);GO:0005635(nuclear envelope);GO:0005654(nucleoplasm);GO:0005737(cytoplasm);GO:0005829(cytosol);GO:0006606(protein import into nucleus);GO:0006611(protein export from nucleus);GO:0006886(intracellular protein transport);GO:0015031(protein transport);GO:0016020(membrane);GO:0031267(small GTPase bindi…	05132(Salmonella infection);05132(Salmonella infection)			chromosome segregation 1 like [Source:HGNC Symbol;Acc:HGNC:2431]	protein_coding;processed_transcript	DOID:0050686(organ_system_cancer);DOID:14566(disease_of_cellular_proliferation);DOID:162(cancer);DOID:3119(gastrointestinal_system_cancer);DOID:3571(liver_cancer);DOID:4(disease);DOID:684(hepatocellular_carcinoma);DOID:686(liver_carcinoma)		90.222	88.3838	87.4556	82.6168	80.0241	81.0857	0.00623386	0.564022	1.09164	0.126495	up	no
ENSG00000111358	GTF2H3	2967	ENST00000618160;ENST00000542279;ENST00000543005;ENST00000537368;ENST00000539994;ENST00000538845;ENST00000228955;ENST00000543341;ENST00000537695;ENST00000536375;ENST00000543415;ENST00000538533;ENST00000539429	GO:0000438(core TFIIH complex portion of holo TFIIH complex);GO:0000439(transcription factor TFIIH core complex);GO:0005515(protein binding);GO:0005634(nucleus);GO:0005654(nucleoplasm);GO:0005669(transcription factor TFIID complex);GO:0005675(transcription factor TFIIH holo complex);GO:0006281(DNA repair);GO:0006289(nucleotide-excision repair);GO:0006355(regulation of DNA-templated transcription)…	03022(Basal transcription factors);03420(Nucleotide excision repair);05203(Viral carcinogenesis);05203(Viral carcinogenesis)			general transcription factor IIH subunit 3 [Source:HGNC Symbol;Acc:HGNC:4657]	protein_coding;nonsense_mediated_decay;retained_intron		R-HSA-109639(Formation of the closed pre-initiation complex);R-HSA-111264(Addition of nucleotides between position +11 and +30);R-HSA-112379(Recruitment of elongation factors to form elongation complex);R-HSA-112383(Hypophosphorylation of RNA Pol II CTD by FCP1P protein);R-HSA-112385(Addition of nucleotides leads to transcript elongation);R-HSA-113430(Extrusion of 5'-end of 30 nt long transcript …	20.7087	22.7172	22.987	19.7927	18.1244	19.7345	0.00623051	0.564022	1.15197	0.204104	up	no
ENSG00000177683	THAP5	168451	ENST00000415914;ENST00000313516;ENST00000493722;ENST00000438865;ENST00000446771;ENST00000412935;ENST00000484452	GO:0000122(negative regulation of transcription by RNA polymerase II);GO:0000785(chromatin);GO:0002020(protease binding);GO:0003677(DNA binding);GO:0005634(nucleus);GO:0005654(nucleoplasm);GO:0007049(cell cycle);GO:0045786(negative regulation of cell cycle);GO:0046872(metal ion binding);GO:0046872(metal ion binding)				THAP domain containing 5 [Source:HGNC Symbol;Acc:HGNC:23188]	protein_coding;processed_transcript;retained_intron			10.5391	9.02156	11.1457	8.00557	8.56148	8.7637	0.00617465	0.564022	1.21222	0.277646	up	no
ENSG00000171928	TVP23B	51030	ENST00000574294;ENST00000571018;ENST00000574226;ENST00000575261;ENST00000307767;ENST00000582288;ENST00000476139;ENST00000581733;ENST00000572845;ENST00000482741	GO:0005515(protein binding);GO:0009306(protein secretion);GO:0016020(membrane);GO:0016021(integral component of membrane);GO:0016192(vesicle-mediated transport);GO:0030173(integral component of Golgi membrane);GO:0030173(integral component of Golgi membrane)				trans-golgi network vesicle protein 23 homolog B [Source:HGNC Symbol;Acc:HGNC:20399]	nonsense_mediated_decay;protein_coding;retained_intron			7.10571	6.81281	6.17308	6.08777	5.13713	5.18522	0.0061633	0.564022	1.22434	0.292007	up	no
ENSG00000105251	SHD	56961	ENST00000543264;ENST00000597466	GO:0001784(phosphotyrosine residue binding);GO:0005515(protein binding);GO:0005515(protein binding)				Src homology 2 domain containing transforming protein D [Source:HGNC Symbol;Acc:HGNC:30633]	protein_coding;retained_intron			0.122681	0.0548011	0.0468195	0	0	0	0.00626464	0.564022	747.671	9.54626	up	yes
ENSG00000272226	ENSG00000272226		ENST00000607372					novel transcript	lncRNA			0.038375	0.549031	0.371101	0	0	0	0.00626654	0.564022	3195.02	11.6416	up	yes
ENSG00000139890	REM2	161253	ENST00000536884;ENST00000267396	GO:0000166(nucleotide binding);GO:0003924(GTPase activity);GO:0005246(calcium channel regulator activity);GO:0005515(protein binding);GO:0005525(GTP binding);GO:0005886(plasma membrane);GO:0016020(membrane);GO:0016020(membrane)				RRAD and GEM like GTPase 2 [Source:HGNC Symbol;Acc:HGNC:20248]	protein_coding			0	0.0262261	0.0491126	0.134774	0.130271	0.439609	0.00631387	0.566751	0.106916	-3.22545	down	yes
ENSG00000101842	VSIG1	340547	ENST00000415430;ENST00000479635	GO:0003382(epithelial cell morphogenesis);GO:0005515(protein binding);GO:0005886(plasma membrane);GO:0016020(membrane);GO:0016021(integral component of membrane);GO:0016323(basolateral plasma membrane);GO:0030277(maintenance of gastrointestinal epithelium);GO:0030277(maintenance of gastrointestinal epithelium)				V-set and immunoglobulin domain containing 1 [Source:HGNC Symbol;Acc:HGNC:28675]	protein_coding;retained_intron			0	0	0	0.119428	0.0477321	0	0.00633389	0.567019	0.00179469	-9.12205	down	yes
ENSG00000186998	EMID1	129080	ENST00000334018;ENST00000404820;ENST00000430127;ENST00000484039;ENST00000433143;ENST00000473933;ENST00000488820;ENST00000487477	GO:0005515(protein binding);GO:0005576(extracellular region);GO:0005581(collagen trimer);GO:0005783(endoplasmic reticulum);GO:0005794(Golgi apparatus);GO:0031012(extracellular matrix);GO:0071944(cell periphery);GO:0071944(cell periphery)				EMI domain containing 1 [Source:HGNC Symbol;Acc:HGNC:18036]	protein_coding;processed_transcript;retained_intron			0.857068	1.00489	0.657372	1.49807	1.39828	1.11249	0.00637187	0.567201	0.628443	-0.670147	down	no
ENSG00000122884	P4HA1	5033	ENST00000394890;ENST00000263556;ENST00000440381;ENST00000464310	GO:0004656(procollagen-proline 4-dioxygenase activity);GO:0005506(iron ion binding);GO:0005515(protein binding);GO:0005581(collagen trimer);GO:0005739(mitochondrion);GO:0005783(endoplasmic reticulum);GO:0005788(endoplasmic reticulum lumen);GO:0016020(membrane);GO:0016222(procollagen-proline 4-dioxygenase complex);GO:0016491(oxidoreductase activity);GO:0016705(oxidoreductase activity, acting on pa…	00330(Arginine and proline metabolism);01100(Metabolic pathways);01100(Metabolic pathways)	K00472	EC:1.14.11.2	prolyl 4-hydroxylase subunit alpha 1 [Source:HGNC Symbol;Acc:HGNC:8546]	protein_coding;retained_intron	DOID:0080001(bone_disease);DOID:17(musculoskeletal_system_disease);DOID:3342(bone_inflammation_disease);DOID:4(disease);DOID:7(disease_of_anatomical_entity);DOID:8398(osteoarthritis);DOID:848(arthritis)	R-HSA-1650808(Prolyl 4-hydroxylase converts collagen prolines to 4-hydroxyprolines)	22.2975	20.959	22.3234	25.5267	24.8792	24.2758	0.00637482	0.567201	0.878127	-0.187498	down	no
ENSG00000123297	TSFM	10102	ENST00000540550;ENST00000651899;ENST00000323833;ENST00000652027;ENST00000550559;ENST00000548851;ENST00000651066;ENST00000543727;ENST00000457189	GO:0003723(RNA binding);GO:0003746(translation elongation factor activity);GO:0005515(protein binding);GO:0005654(nucleoplasm);GO:0005739(mitochondrion);GO:0005759(mitochondrial matrix);GO:0006412(translation);GO:0006414(translational elongation);GO:0032784(regulation of DNA-templated transcription elongation);GO:0070125(mitochondrial translational elongation);GO:0070129(regulation of mitochondri…				Ts translation elongation factor, mitochondrial [Source:HGNC Symbol;Acc:HGNC:12367]	protein_coding;nonsense_mediated_decay		R-HSA-5419268(TUFM binds GTP displacing TSFM);R-HSA-5419269(TSFM binds TUFM displacing GDP)	9.6733	11.2295	11.3186	9.75589	8.50225	7.34423	0.00638701	0.567201	1.25853	0.331741	up	no
ENSG00000269289	ENSG00000269289		ENST00000596326;ENST00000598914					novel transcript, antisense to ZNF726	lncRNA			0	0	0	0	0.141551	0.123759	0.00649383	0.571436	0.00113075	-9.7885	down	yes
ENSG00000182224	CYB5D1	124637	ENST00000571846;ENST00000574357;ENST00000332439;ENST00000573940;ENST00000574196	GO:0046872(metal ion binding);GO:0046872(metal ion binding)				cytochrome b5 domain containing 1 [Source:HGNC Symbol;Acc:HGNC:26516]	protein_coding;retained_intron;nonsense_mediated_decay			4.16628	6.90192	6.24754	8.18622	6.34765	9.34132	0.0064883	0.571436	0.725261	-0.463428	down	no
ENSG00000130956	HABP4	22927	ENST00000375249;ENST00000466976	GO:0003723(RNA binding);GO:0005515(protein binding);GO:0005576(extracellular region);GO:0005634(nucleus);GO:0005730(nucleolus);GO:0005737(cytoplasm);GO:0005829(cytosol);GO:0006397(mRNA processing);GO:0006417(regulation of translation);GO:0008380(RNA splicing);GO:0010494(cytoplasmic stress granule);GO:0015030(Cajal body);GO:0016528(sarcoplasm);GO:0016604(nuclear body);GO:0016607(nuclear speck);GO:…				hyaluronan binding protein 4 [Source:HGNC Symbol;Acc:HGNC:17062]	protein_coding;processed_transcript		R-HSA-482772(Release of platelet cytosolic components)	3.80378	3.63977	3.77958	2.54119	2.86533	3.05924	0.00650334	0.571436	1.32571	0.406763	up	no
ENSG00000272647	ENSG00000272647		ENST00000455905					novel protein	nonsense_mediated_decay			0	1.00045	0	0	0	0	0.00648899	0.571436	3334.84	11.7034	up	yes
ENSG00000239577	RN7SL388P	106479365	ENST00000498736					RNA, 7SL, cytoplasmic 388, pseudogene [Source:HGNC Symbol;Acc:HGNC:46404]	misc_RNA			0	0	0	0.265559	1.07393	0.13636	0.00657222	0.572524	0.000203272	-12.2643	down	yes
ENSG00000248643	RBM14-RBM4	100526737	ENST00000412278;ENST00000511114;ENST00000421355;ENST00000500635	GO:0003676(nucleic acid binding);GO:0003723(RNA binding);GO:0008270(zinc ion binding);GO:0008270(zinc ion binding)				RBM14-RBM4 readthrough [Source:HGNC Symbol;Acc:HGNC:38840]	protein_coding;processed_transcript;nonsense_mediated_decay		R-HSA-8938356(RMB14 binds RUNX2)	6.49807	7.74799	8.83679	10.6351	8.77415	10.5368	0.00655693	0.572524	0.770814	-0.375545	down	no
ENSG00000165732	DDX21	9188,54606	ENST00000685106;ENST00000687162;ENST00000684824;ENST00000354185;ENST00000686528;ENST00000690650;ENST00000620315;ENST00000685513;ENST00000688593;ENST00000692943;ENST00000686366	GO:0000166(nucleotide binding);GO:0001649(osteoblast differentiation);GO:0002376(immune system process);GO:0002735(positive regulation of myeloid dendritic cell cytokine production);GO:0003676(nucleic acid binding);GO:0003723(RNA binding);GO:0003724(RNA helicase activity);GO:0003725(double-stranded RNA binding);GO:0004386(helicase activity);GO:0005515(protein binding);GO:0005524(ATP binding);GO:0…		K16911	EC:3.6.4.13	DExD-box helicase 21 [Source:HGNC Symbol;Acc:HGNC:2744]	protein_coding;processed_transcript;retained_intron		R-HSA-5250930(B-WICH recruits histone acetyltransferases);R-HSA-5250938(B-WICH:histone acetyltransferase acetylates histone H3 at lysine-9);R-HSA-5250947(B-WICH complex binds rDNA promoter);R-HSA-6791219(32S pre-rRNA is nucleolytically processed at site 4 (4a) to yield 12S pre-rRNA and 28S rRNA)	62.9694	59.5534	62.4778	55.54	55.5564	57.8264	0.00658449	0.572524	1.09518	0.131166	up	no
ENSG00000253133	GPAT4-AS1	102723729	ENST00000523081					GPAT4 and GINS4 antisense RNA 1 [Source:HGNC Symbol;Acc:HGNC:55539]	lncRNA			0.050258	0	0.10408	0	0	0	0.0065749	0.572524	514.46	9.00692	up	yes
ENSG00000179195	ZNF664	144348	ENST00000539644;ENST00000392404;ENST00000541448;ENST00000337815;ENST00000538932;ENST00000540009;ENST00000542820;ENST00000542493;ENST00000543017;ENST00000539257;ENST00000539501;ENST00000540498	GO:0000978(RNA polymerase II cis-regulatory region sequence-specific DNA binding);GO:0000981(DNA-binding transcription factor activity, RNA polymerase II-specific);GO:0003674(molecular_function);GO:0003677(DNA binding);GO:0005515(protein binding);GO:0005634(nucleus);GO:0006355(regulation of DNA-templated transcription);GO:0006357(regulation of transcription by RNA polymerase II);GO:0008150(biolog…				zinc finger protein 664 [Source:HGNC Symbol;Acc:HGNC:25406]	protein_coding;processed_transcript;retained_intron		R-HSA-975040(KRAB-ZNF / KAP Interaction)	47.3261	46.2722	46.7449	43.1094	42.9622	42.4854	0.00664651	0.576412	1.09168	0.126551	up	no
ENSG00000223899	SEC13P1	100131671	ENST00000429534					SEC13 homolog, nuclear pore and COPII coat complex component pseudogene 1 [Source:HGNC Symbol;Acc:HGNC:44529]	processed_pseudogene			0.230148	0.406956	0	0	0	0	0.00673306	0.582401	2123.68	11.0524	up	yes
ENSG00000148019	CEP78	84131	ENST00000424347;ENST00000645398;ENST00000643273;ENST00000645865;ENST00000536374;ENST00000415759;ENST00000376597;ENST00000277082;ENST00000642669;ENST00000642214;ENST00000646288;ENST00000647130;ENST00000487108;ENST00000498582;ENST00000459817;ENST00000447629	GO:0005515(protein binding);GO:0005737(cytoplasm);GO:0005813(centrosome);GO:0005814(centriole);GO:0005815(microtubule organizing center);GO:0005829(cytosol);GO:0005856(cytoskeleton);GO:0005929(cilium);GO:0030030(cell projection organization);GO:0036064(ciliary basal body);GO:0042995(cell projection);GO:0044782(cilium organization);GO:0044782(cilium organization)				centrosomal protein 78 [Source:HGNC Symbol;Acc:HGNC:25740]	protein_coding;nonsense_mediated_decay;retained_intron;processed_transcript		R-HSA-2574840(AJUBA facilitates AURKA autophosphorylation);R-HSA-2574845(AJUBA binds centrosome-associated AURKA);R-HSA-3000310(AURKA phosphorylates PLK1);R-HSA-3000319(BORA binds PLK1 and AURKA);R-HSA-380272(Plk1-mediated phosphorylation of Nlp);R-HSA-380283(Recruitment of additional gamma tubulin/ gamma TuRC to the centrosome);R-HSA-380294(Loss of C-Nap-1 from centrosomes);R-HSA-380303(Dissocia…	4.93447	5.04307	4.98798	5.90516	5.5697	5.45729	0.00677501	0.584312	0.883852	-0.178123	down	no
ENSG00000233757	ENSG00000233757		ENST00000425953;ENST00000614286;ENST00000610384	GO:0000978(RNA polymerase II cis-regulatory region sequence-specific DNA binding);GO:0000981(DNA-binding transcription factor activity, RNA polymerase II-specific);GO:0005634(nucleus);GO:0006355(regulation of DNA-templated transcription);GO:0006357(regulation of transcription by RNA polymerase II);GO:0046872(metal ion binding);GO:0046872(metal ion binding)				novel C2H2 type zinc finger protein	protein_coding;processed_transcript			2.70164	2.77422	2.47888	2.36669	1.99184	2.04022	0.00679024	0.584312	1.24317	0.314023	up	no
ENSG00000212993	POU5F1B	5462	ENST00000465342;ENST00000696633	GO:0000785(chromatin);GO:0000978(RNA polymerase II cis-regulatory region sequence-specific DNA binding);GO:0000981(DNA-binding transcription factor activity, RNA polymerase II-specific);GO:0003677(DNA binding);GO:0003700(DNA-binding transcription factor activity);GO:0005634(nucleus);GO:0005654(nucleoplasm);GO:0005739(mitochondrion);GO:0005829(cytosol);GO:0006355(regulation of DNA-templated transc…	04550(Signaling pathways regulating pluripotency of stem cells);04550(Signaling pathways regulating pluripotency of stem cells)			POU class 5 homeobox 1B [Source:HGNC Symbol;Acc:HGNC:9223]	protein_coding	DOID:0050686(organ_system_cancer);DOID:10283(prostate_cancer);DOID:14566(disease_of_cellular_proliferation);DOID:162(cancer);DOID:193(reproductive_organ_cancer);DOID:3856(male_reproductive_organ_cancer);DOID:4(disease)		0	0.0439623	0.0327577	0.190367	0.162469	0.128682	0.00682566	0.58434	0.15933	-2.64991	down	yes
ENSG00000162409	PRKAA2	5563	ENST00000371244	GO:0000166(nucleotide binding);GO:0003682(chromatin binding);GO:0004672(protein kinase activity);GO:0004674(protein serine/threonine kinase activity);GO:0004679(AMP-activated protein kinase activity);GO:0004712(protein serine/threonine/tyrosine kinase activity);GO:0005515(protein binding);GO:0005524(ATP binding);GO:0005634(nucleus);GO:0005654(nucleoplasm);GO:0005737(cytoplasm);GO:0005794(Golgi ap…	04068(FoxO signaling pathway);04140(Autophagy - animal);04150(mTOR signaling pathway);04151(PI3K-Akt signaling pathway);04152(AMPK signaling pathway);04211(Longevity regulating pathway);04213(Longevity regulating pathway - multiple species);04371(Apelin signaling pathway);04530(Tight junction);04710(Circadian rhythm);04714(Thermogenesis);04910(Insulin signaling pathway);04920(Adipocytokine signal…	K07198	EC:2.7.11.11	protein kinase AMP-activated catalytic subunit alpha 2 [Source:HGNC Symbol;Acc:HGNC:9377]	protein_coding	DOID:0014667(disease_of_metabolism);DOID:0050013(carbohydrate_metabolism_disease);DOID:0050177(monogenic_disease);DOID:0050686(organ_system_cancer);DOID:0050737(autosomal_recessive_disease);DOID:0050739(autosomal_genetic_disease);DOID:0060158(acquired_metabolic_disease);DOID:11612(polycystic_ovary_syndrome);DOID:14566(disease_of_cellular_proliferation);DOID:1485(cystic_fibrosis);DOID:162(cancer);…	R-HSA-1454699(AMPK-alpha2 phosphorylates TBC1D1);R-HSA-1592244(AMPK phosphorylates PPARGC1A);R-HSA-1632857(ULK1 phosphorylates AMBRA1:BECN1 complex);R-HSA-163664(AMP binds to gamma subunit of AMP kinase heterotrimer);R-HSA-163691(Phosphorylation of ChREBP at Serine 568 by AMPK);R-HSA-164151(LKB1 phosphorylates the alpha subunit of AMPK heterotrimer);R-HSA-200421(Activation of cytosolic AMPK by ph…	8.1219	6.97638	6.95689	6.31657	6.49568	5.88934	0.00681573	0.58434	1.17932	0.237956	up	no
ENSG00000222020	HDAC4-AS1	101928111	ENST00000409526;ENST00000690671;ENST00000670479					HDAC4 antisense RNA 1 [Source:HGNC Symbol;Acc:HGNC:54064]	lncRNA			0.198273	0.0602979	0.0522636	0.732162	0.458272	0.528619	0.00688748	0.58542	0.180817	-2.4674	down	yes
ENSG00000198650	TAT	6898,79969	ENST00000355962;ENST00000564007	GO:0003824(catalytic activity);GO:0004838(L-tyrosine:2-oxoglutarate aminotransferase activity);GO:0005515(protein binding);GO:0005575(cellular_component);GO:0005739(mitochondrion);GO:0005829(cytosol);GO:0006103(2-oxoglutarate metabolic process);GO:0006520(cellular amino acid metabolic process);GO:0006536(glutamate metabolic process);GO:0006559(L-phenylalanine catabolic process);GO:0006572(tyrosin…	00130(Ubiquinone and other terpenoid-quinone biosynthesis);00270(Cysteine and methionine metabolism);00350(Tyrosine metabolism);00360(Phenylalanine metabolism);00400(Phenylalanine, tyrosine and tryptophan biosynthesis);01100(Metabolic pathways);01100(Metabolic pathways)	K00815	EC:2.6.1.5	tyrosine aminotransferase [Source:HGNC Symbol;Acc:HGNC:11573]	protein_coding;retained_intron		R-HSA-517444(p-hydroxyphenylpyruvate + glutamate <=> tyrosine + alpha-ketoglutarate);R-HSA-71155(tyrosine + alpha-ketoglutarate <=> p-hydroxyphenylpyruvate + glutamate)	0.0215009	0.0278553	0.0122604	0.0922791	0.0679592	0.169625	0.00690229	0.58542	0.186795	-2.42048	down	yes
ENSG00000186469	GNG2	54331	ENST00000554832;ENST00000553299;ENST00000335281;ENST00000556766;ENST00000557208;ENST00000555472;ENST00000556752	GO:0005515(protein binding);GO:0005834(heterotrimeric G-protein complex);GO:0005886(plasma membrane);GO:0007165(signal transduction);GO:0007186(G protein-coupled receptor signaling pathway);GO:0007191(adenylate cyclase-activating dopamine receptor signaling pathway);GO:0016020(membrane);GO:0031681(G-protein beta-subunit binding);GO:0048144(fibroblast proliferation);GO:0070062(extracellular exosom…	04014(Ras signaling pathway);04062(Chemokine signaling pathway);04151(PI3K-Akt signaling pathway);04371(Apelin signaling pathway);04713(Circadian entrainment);04723(Retrograde endocannabinoid signaling);04724(Glutamatergic synapse);04725(Cholinergic synapse);04726(Serotonergic synapse);04727(GABAergic synapse);04728(Dopaminergic synapse);04926(Relaxin signaling pathway);05032(Morphine addiction);…			G protein subunit gamma 2 [Source:HGNC Symbol;Acc:HGNC:4404]	processed_transcript;protein_coding;retained_intron		R-HSA-1013012(Binding of Gbeta/gamma to GIRK/Kir3 channels);R-HSA-1013013(Association of GABA B receptor with G protein beta-gamma subunits);R-HSA-1013020(Activation of GIRK/Kir3 Channels);R-HSA-112271(The receptor:G-protein complex dissociates);R-HSA-114552(Thrombin-activated PARs activate G12/13);R-HSA-114558(Thrombin-activated PARs activate Gq);R-HSA-167408(The high affinity receptor complex b…	1.98879	1.97426	2.46032	3.11527	2.55239	2.79905	0.00686657	0.58542	0.758662	-0.39847	down	no
ENSG00000083544	TDRD3	81550	ENST00000196169;ENST00000377894;ENST00000377881;ENST00000648252;ENST00000621840;ENST00000463109;ENST00000471710	GO:0003682(chromatin binding);GO:0003713(transcription coactivator activity);GO:0003723(RNA binding);GO:0005515(protein binding);GO:0005634(nucleus);GO:0005654(nucleoplasm);GO:0005737(cytoplasm);GO:0005794(Golgi apparatus);GO:0005829(cytosol);GO:0006265(DNA topological change);GO:0006325(chromatin organization);GO:0035064(methylated histone binding);GO:0035145(exon-exon junction complex);GO:00458…				tudor domain containing 3 [Source:HGNC Symbol;Acc:HGNC:20612]	protein_coding;processed_transcript;retained_intron	DOID:0050177(monogenic_disease);DOID:0050735(X_linked_disease);DOID:14261(fragile_X_syndrome);DOID:225(syndrome);DOID:4(disease);DOID:630(genetic_disease)		2.8074	2.88616	2.77392	2.25609	2.3359	2.2248	0.00692617	0.58542	1.24215	0.312839	up	no
ENSG00000145451	GLRA3	8001	ENST00000274093	GO:0004888(transmembrane signaling receptor activity);GO:0005216(ion channel activity);GO:0005230(extracellular ligand-gated ion channel activity);GO:0005254(chloride channel activity);GO:0005886(plasma membrane);GO:0005887(integral component of plasma membrane);GO:0006811(ion transport);GO:0006821(chloride transport);GO:0007165(signal transduction);GO:0007218(neuropeptide signaling pathway);GO:0…	04080(Neuroactive ligand-receptor interaction)			glycine receptor alpha 3 [Source:HGNC Symbol;Acc:HGNC:4328]	protein_coding		R-HSA-9673173(NBEA binds GLRB);R-HSA-975389(GLRA:GLRB:Gly transports extracellular Cl- to cytosol)	0	0.0555025	0.0115875	0	0	0	0.00692617	0.58542	223.633	7.80499	up	yes
ENSG00000173852	DPY19L1	23333	ENST00000688296;ENST00000612226;ENST00000690666;ENST00000685246;ENST00000310974;ENST00000638088;ENST00000687726;ENST00000446375;ENST00000493989	GO:0000030(mannosyltransferase activity);GO:0005637(nuclear inner membrane);GO:0016020(membrane);GO:0016021(integral component of membrane);GO:0016740(transferase activity);GO:0016757(glycosyltransferase activity);GO:0018406(protein C-linked glycosylation via 2'-alpha-mannosyl-L-tryptophan);GO:0018406(protein C-linked glycosylation via 2'-alpha-mannosyl-L-tryptophan)				dpy-19 like C-mannosyltransferase 1 [Source:HGNC Symbol;Acc:HGNC:22205]	retained_intron;protein_coding			7.63482	7.80167	7.4147	6.38073	7.24942	6.17797	0.00694665	0.585664	1.15363	0.206177	up	no
ENSG00000272211	ENSG00000272211		ENST00000606818					novel transcript, antisense to STK17B	lncRNA			0	0	0	0.079291	0	0.22223	0.00700945	0.589466	0.000994956	-9.97308	down	yes
ENSG00000260464	ENSG00000260464		ENST00000565336	GO:0006412(translation);GO:0030533(triplet codon-amino acid adaptor activity)				novel transcript	lncRNA			0.078089	0.074903	0.046878	0.473956	0.399818	0.16138	0.00707828	0.58969	0.193082	-2.37271	down	yes
ENSG00000107338	SHB	6461	ENST00000377707	GO:0001525(angiogenesis);GO:0001568(blood vessel development);GO:0001784(phosphotyrosine residue binding);GO:0005515(protein binding);GO:0005654(nucleoplasm);GO:0005737(cytoplasm);GO:0005829(cytosol);GO:0005886(plasma membrane);GO:0006469(negative regulation of protein kinase activity);GO:0006915(apoptotic process);GO:0007165(signal transduction);GO:0016020(membrane);GO:0030097(hemopoiesis);GO:00…				SH2 domain containing adaptor protein B [Source:HGNC Symbol;Acc:HGNC:10838]	protein_coding		R-HSA-3928647(RHOA:GTP:Mg2+ binds ROCK1,ROCK2);R-HSA-4420083(PTK2 binds p-S-SHB and is recruited to p-6Y-VEGFR2);R-HSA-4420099(p-6Y-VEGFR2 binds SHB );R-HSA-4420128(SRC-1 phosphorylates SHB);R-HSA-5218640(SRC-1 phosphorylates p-Y397-PTK2);R-HSA-5218642(PTK2 autophosphorylates);R-HSA-5218643(HSP90AA1 binds p-6Y-VEGFR2);R-HSA-5218645(SRC-1 binds p-Y397-PTK2);R-HSA-5218809(PTK2 and SRC-1 phosphoryla…	1.63583	1.67319	1.81267	2.1532	2.15607	2.51176	0.00706557	0.58969	0.750868	-0.413369	down	no
ENSG00000100410	PHF5A	84844	ENST00000216252;ENST00000459687;ENST00000491254	GO:0000398(mRNA splicing, via spliceosome);GO:0003677(DNA binding);GO:0003723(RNA binding);GO:0005515(protein binding);GO:0005634(nucleus);GO:0005654(nucleoplasm);GO:0005681(spliceosomal complex);GO:0005684(U2-type spliceosomal complex);GO:0005686(U2 snRNP);GO:0005689(U12-type spliceosomal complex);GO:0006397(mRNA processing);GO:0008270(zinc ion binding);GO:0008380(RNA splicing);GO:0016363(nuclea…	03040(Spliceosome);03040(Spliceosome)			PHD finger protein 5A [Source:HGNC Symbol;Acc:HGNC:18000]	protein_coding;retained_intron;processed_transcript		R-HSA-156661(Formation of Exon Junction Complex);R-HSA-72124(Formation of the Spliceosomal A Complex);R-HSA-72127(Formation of the Spliceosomal B Complex);R-HSA-72130(Formation of an intermediate Spliceosomal C complex);R-HSA-72139(Formation of the active Spliceosomal C complex);R-HSA-72143(Lariat Formation and 5'-Splice Site Cleavage);R-HSA-72160(Cleavage at the 3'-Splice Site and Exon Ligation)	29.6187	30.3541	35.299	23.6701	24.9614	28.3046	0.00708294	0.58969	1.23832	0.308388	up	no
ENSG00000198336	MYL4	4635	ENST00000571981;ENST00000572316;ENST00000354968;ENST00000576874	GO:0002026(regulation of the force of heart contraction);GO:0003785(actin monomer binding);GO:0005509(calcium ion binding);GO:0005829(cytosol);GO:0016459(myosin complex);GO:0016460(myosin II complex);GO:0031672(A band);GO:0032038(myosin II heavy chain binding);GO:0032781(positive regulation of ATP-dependent activity);GO:0051015(actin filament binding);GO:0060048(cardiac muscle contraction);GO:006…	04260(Cardiac muscle contraction);04261(Adrenergic signaling in cardiomyocytes);04371(Apelin signaling pathway);04371(Apelin signaling pathway)			myosin light chain 4 [Source:HGNC Symbol;Acc:HGNC:7585]	nonsense_mediated_decay;protein_coding		R-HSA-390593(ATP Hydrolysis By Myosin);R-HSA-390595(Calcium Binds Troponin-C);R-HSA-390597(Release Of ADP From Myosin);R-HSA-390598(Myosin Binds ATP)	0	0.318838	0.0559237	0	0	0	0.00704854	0.58969	1249.21	10.2868	up	yes
ENSG00000182040	USH1G	124590	ENST00000614341;ENST00000579243	GO:0001917(photoreceptor inner segment);GO:0005515(protein binding);GO:0005737(cytoplasm);GO:0005829(cytosol);GO:0005856(cytoskeleton);GO:0005886(plasma membrane);GO:0007605(sensory perception of sound);GO:0015030(Cajal body);GO:0015629(actin cytoskeleton);GO:0016020(membrane);GO:0016607(nuclear speck);GO:0030507(spectrin binding);GO:0032391(photoreceptor connecting cilium);GO:0036064(ciliary bas…				USH1 protein network component sans [Source:HGNC Symbol;Acc:HGNC:16356]	protein_coding;nonsense_mediated_decay		R-HSA-9659380(Mechanoelectrical transduction (MET) channel transports cations from the extracellular region into the cytosol of stereocilia of inner hair cell);R-HSA-9663363(Mechanoelectrical transduction (MET) channel transports cations into the cytosol of stereocilia of cochlear outer hair cell)	0.711565	0.493364	0.402724	1.48119	0.682478	1.04526	0.00715316	0.593966	0.500994	-0.997135	down	no
ENSG00000081913	PHLPP1	23239	ENST00000262719;ENST00000588953;ENST00000591106	GO:0002667(regulation of T cell anergy);GO:0004721(phosphoprotein phosphatase activity);GO:0004722(protein serine/threonine phosphatase activity);GO:0005515(protein binding);GO:0005634(nucleus);GO:0005737(cytoplasm);GO:0005829(cytosol);GO:0005886(plasma membrane);GO:0006915(apoptotic process);GO:0007165(signal transduction);GO:0009649(entrainment of circadian clock);GO:0016020(membrane);GO:001678…	04151(PI3K-Akt signaling pathway);04151(PI3K-Akt signaling pathway)	K16340	EC:3.1.3.16	PH domain and leucine rich repeat protein phosphatase 1 [Source:HGNC Symbol;Acc:HGNC:20610]	protein_coding;processed_transcript	DOID:0050686(organ_system_cancer);DOID:0060083(immune_system_cancer);DOID:1036(chronic_leukemia);DOID:1037(lymphoblastic_leukemia);DOID:1040(chronic_lymphocytic_leukemia);DOID:1240(leukemia);DOID:14566(disease_of_cellular_proliferation);DOID:162(cancer);DOID:2531(hematologic_cancer);DOID:4(disease)	R-HSA-199425(PHLPP dephosphorylates S473 in AKT)	4.5808	4.3176	4.89382	4.19551	3.7325	3.4864	0.00716997	0.593966	1.20832	0.272999	up	no
ENSG00000077232	DNAJC10	54431	ENST00000679491;ENST00000679526;ENST00000680258;ENST00000264065;ENST00000616986;ENST00000680480;ENST00000650903;ENST00000680060;ENST00000681139;ENST00000681146;ENST00000681873;ENST00000680484;ENST00000679884;ENST00000640034;ENST00000469118;ENST00000537515;ENST00000418559;ENST00000494462;ENST00000459930;ENST00000680648;ENST00000681122	GO:0001671(ATPase activator activity);GO:0001933(negative regulation of protein phosphorylation);GO:0005515(protein binding);GO:0005783(endoplasmic reticulum);GO:0005788(endoplasmic reticulum lumen);GO:0015035(protein-disulfide reductase activity);GO:0015036(disulfide oxidoreductase activity);GO:0016020(membrane);GO:0016021(integral component of membrane);GO:0016491(oxidoreductase activity);GO:00…	04141(Protein processing in endoplasmic reticulum);04141(Protein processing in endoplasmic reticulum)			DnaJ heat shock protein family (Hsp40) member C10 [Source:HGNC Symbol;Acc:HGNC:24637]	nonsense_mediated_decay;protein_coding;retained_intron;processed_transcript	DOID:0050686(organ_system_cancer);DOID:1192(peripheral_nervous_system_neoplasm);DOID:14566(disease_of_cellular_proliferation);DOID:162(cancer);DOID:2621(autonomic_nervous_system_neoplasm);DOID:3093(nervous_system_cancer);DOID:4(disease);DOID:769(neuroblastoma)		7.53891	6.92386	6.95037	6.4635	6.18498	6.48975	0.00719075	0.594209	1.11887	0.162039	up	no
ENSG00000274070	CASTOR2	729438	ENST00000616305;ENST00000622472	GO:0005515(protein binding);GO:0005737(cytoplasm);GO:0005829(cytosol);GO:0042802(identical protein binding);GO:0061700(GATOR2 complex);GO:1902531(regulation of intracellular signal transduction);GO:1903577(cellular response to L-arginine);GO:1904262(negative regulation of TORC1 signaling);GO:1904262(negative regulation of TORC1 signaling)	04150(mTOR signaling pathway);04150(mTOR signaling pathway)			cytosolic arginine sensor for mTORC1 subunit 2 [Source:HGNC Symbol;Acc:HGNC:37073]	protein_coding;retained_intron		R-HSA-9640195(RRAGA,B hydrolyzes GTP);R-HSA-9640237(CASTOR1 in CASTOR1:CASTOR2 binds L-arginine and dissociates from GATOR2)	2.12852	2.5071	2.15329	1.8854	1.78838	1.53828	0.00725713	0.59821	1.30254	0.381325	up	no
ENSG00000265666	RARA-AS1	101929693	ENST00000581080					RARA antisense RNA 1 [Source:HGNC Symbol;Acc:HGNC:49577]	lncRNA			0.049386	0.032873	0.260893	0.753945	0.274495	0.623368	0.00732049	0.598985	0.207743	-2.26713	down	yes
ENSG00000163781	TOPBP1	11073	ENST00000503338;ENST00000260810;ENST00000642236;ENST00000505804;ENST00000513818;ENST00000506779;ENST00000511439;ENST00000509162;ENST00000572787	GO:0000794(condensed nuclear chromosome);GO:0000922(spindle pole);GO:0001673(male germ cell nucleus);GO:0003677(DNA binding);GO:0005515(protein binding);GO:0005634(nucleus);GO:0005654(nucleoplasm);GO:0005694(chromosome);GO:0005737(cytoplasm);GO:0005815(microtubule organizing center);GO:0005856(cytoskeleton);GO:0005886(plasma membrane);GO:0006259(DNA metabolic process);GO:0006270(DNA replication i…	03440(Homologous recombination);03440(Homologous recombination)			DNA topoisomerase II binding protein 1 [Source:HGNC Symbol;Acc:HGNC:17008]	processed_transcript;protein_coding;retained_intron;nonsense_mediated_decay	DOID:0050117(disease_by_infectious_agent);DOID:0050177(monogenic_disease);DOID:0050686(organ_system_cancer);DOID:0050736(autosomal_dominant_disease);DOID:0050739(autosomal_genetic_disease);DOID:14566(disease_of_cellular_proliferation);DOID:1612(breast_cancer);DOID:162(cancer);DOID:3459(breast_carcinoma);DOID:4(disease);DOID:5093(thoracic_cancer);DOID:5683(hereditary_breast_ovarian_cancer);DOID:63…	R-HSA-5684882(CHEK1 is recruited to resected DNA DSBs);R-HSA-5684887(Activation of CHEK1 at resected DNA DSBs);R-HSA-5685011(ATR activation at DNA DSBs);R-HSA-5685156(ATR phosphorylates RPA2);R-HSA-5686642(RAD52 promotes single strand annealing at resected DNA DSBs);R-HSA-5686657(ERCC1:XPF cleaves flaps generated by SSA);R-HSA-5693561(RAD51 binds BRCA2 at resected DNA DSBs);R-HSA-5693564(Associat…	19.2209	19.3275	18.6674	17.3862	16.9981	17.1339	0.00730928	0.598985	1.11059	0.151329	up	no
ENSG00000126581	BECN1	8678	ENST00000361523;ENST00000617806;ENST00000590099;ENST00000590764;ENST00000438274;ENST00000588276;ENST00000543382;ENST00000589663;ENST00000587880;ENST00000590185;ENST00000586589;ENST00000586754;ENST00000589492;ENST00000590852;ENST00000593205;ENST00000589493;ENST00000591085;ENST00000585515;ENST00000591307;ENST00000593112;ENST00000589636;ENST00000612631	GO:0000045(autophagosome assembly);GO:0000407(phagophore assembly site);GO:0000422(autophagy of mitochondrion);GO:0000423(mitophagy);GO:0001666(response to hypoxia);GO:0005515(protein binding);GO:0005634(nucleus);GO:0005737(cytoplasm);GO:0005739(mitochondrion);GO:0005768(endosome);GO:0005776(autophagosome);GO:0005783(endoplasmic reticulum);GO:0005789(endoplasmic reticulum membrane);GO:0005794(Gol…	04136(Autophagy - other);04137(Mitophagy - animal);04140(Autophagy - animal);04215(Apoptosis - multiple species);04371(Apelin signaling pathway);05010(Alzheimer disease);05014(Amyotrophic lateral sclerosis);05016(Huntington disease);05017(Spinocerebellar ataxia);05022(Pathways of neurodegeneration - multiple diseases);05131(Shigellosis);05167(Kaposi sarcoma-associated herpesvirus infection);05167…			beclin 1 [Source:HGNC Symbol;Acc:HGNC:1034]	protein_coding;retained_intron;nonsense_mediated_decay;processed_transcript	DOID:0050686(organ_system_cancer);DOID:0050687(cell_type_cancer);DOID:0060083(immune_system_cancer);DOID:120(female_reproductive_organ_cancer);DOID:1240(leukemia);DOID:1289(neurodegenerative_disease);DOID:1440(Machado_Joseph_disease);DOID:1441(spinocerebellar_ataxia);DOID:14566(disease_of_cellular_proliferation);DOID:162(cancer);DOID:1749(squamous_cell_carcinoma);DOID:193(reproductive_organ_cance…	R-HSA-1632857(ULK1 phosphorylates AMBRA1:BECN1 complex);R-HSA-5672012(Beclin-1 complex phosphorylates PtdIns);R-HSA-5678313(AMBRA1:DYNLL1,DYNLL2 binds BECN1 complex);R-HSA-5678315(BECN1 complex, p-AMBRA1 dissociate from DYNLL1,DYNLL2);R-HSA-5679205(ULK1 phosphorylates Beclin-1);R-HSA-5679266(Beclin-1 complex translocates to the ER);R-HSA-5682385(The phagophore extends from the PIP3-enriched struc…	11.0895	11.3423	10.3708	10.2765	8.98706	8.87678	0.00728776	0.598985	1.16567	0.221163	up	no
ENSG00000113758	DBN1	1627	ENST00000309007;ENST00000393565;ENST00000292385;ENST00000472831;ENST00000512501;ENST00000467054;ENST00000477391;ENST00000471767;ENST00000506117;ENST00000514833;ENST00000505550	GO:0001701(in utero embryonic development);GO:0003779(actin binding);GO:0005515(protein binding);GO:0005522(profilin binding);GO:0005737(cytoplasm);GO:0005856(cytoskeleton);GO:0005884(actin filament);GO:0005886(plasma membrane);GO:0005911(cell-cell junction);GO:0005921(gap junction);GO:0005938(cell cortex);GO:0007015(actin filament organization);GO:0007399(nervous system development);GO:0010643(c…				drebrin 1 [Source:HGNC Symbol;Acc:HGNC:2695]	protein_coding;retained_intron	DOID:10652(Alzheimer's_disease);DOID:1289(neurodegenerative_disease);DOID:1307(dementia);DOID:150(disease_of_mental_health);DOID:1561(cognitive_disorder);DOID:225(syndrome);DOID:331(central_nervous_system_disease);DOID:4(disease);DOID:680(tauopathy);DOID:7(disease_of_anatomical_entity);DOID:863(nervous_system_disease)	R-HSA-9018758(RHOH binds effectors at the plasma membrane);R-HSA-9018778(RHOBTB1 binds interacting proteins at the endosome membrane);R-HSA-9018787(RHOBTB2 binds interacting proteins at the endosome membrane);R-HSA-9693198(RHOD binds effectors at the plasma membrane)	23.8864	25.3701	25.2516	22.5143	22.8401	20.9364	0.00738944	0.603145	1.12396	0.168588	up	no
ENSG00000261011	AGAP11	119385	ENST00000437689					ArfGAP with GTPase domain, ankyrin repeat and PH domain 11 [Source:HGNC Symbol;Acc:HGNC:29421]	transcribed_unprocessed_pseudogene			0	0.024371	0.009465	0.054189	0.487539	0.060072	0.00751392	0.605156	0.0562247	-4.15265	down	yes
ENSG00000135940	COX5B	1329	ENST00000258424;ENST00000464949;ENST00000491989;ENST00000494306	GO:0004129(cytochrome-c oxidase activity);GO:0005515(protein binding);GO:0005739(mitochondrion);GO:0005740(mitochondrial envelope);GO:0005743(mitochondrial inner membrane);GO:0005751(mitochondrial respiratory chain complex IV);GO:0006119(oxidative phosphorylation);GO:0006123(mitochondrial electron transport, cytochrome c to oxygen);GO:0007585(respiratory gaseous exchange by respiratory system);GO…	00190(Oxidative phosphorylation);01100(Metabolic pathways);04260(Cardiac muscle contraction);04714(Thermogenesis);04932(Non-alcoholic fatty liver disease);05010(Alzheimer disease);05012(Parkinson disease);05014(Amyotrophic lateral sclerosis);05016(Huntington disease);05020(Prion disease);05022(Pathways of neurodegeneration - multiple diseases);05022(Pathways of neurodegeneration - multiple diseas…			cytochrome c oxidase subunit 5B [Source:HGNC Symbol;Acc:HGNC:2269]	protein_coding;processed_transcript;retained_intron	DOID:14566(disease_of_cellular_proliferation);DOID:162(cancer);DOID:4(disease)	R-HSA-163214(Electron transfer from reduced cytochrome c to molecular oxygen);R-HSA-9709406(CO binds to Cytochrome c oxidase)	20.762	21.884	21.8879	23.563	26.037	28.8015	0.00749678	0.605156	0.82312	-0.280825	down	no
ENSG00000112378	PERP	64065	ENST00000421351	GO:0002934(desmosome organization);GO:0005515(protein binding);GO:0005739(mitochondrion);GO:0005794(Golgi apparatus);GO:0005886(plasma membrane);GO:0005887(integral component of plasma membrane);GO:0005911(cell-cell junction);GO:0006915(apoptotic process);GO:0007155(cell adhesion);GO:0007219(Notch signaling pathway);GO:0016020(membrane);GO:0016021(integral component of membrane);GO:0030054(cell j…	04115(p53 signaling pathway)			p53 apoptosis effector related to PMP22 [Source:HGNC Symbol;Acc:HGNC:17637]	protein_coding	DOID:0050687(cell_type_cancer);DOID:14566(disease_of_cellular_proliferation);DOID:162(cancer);DOID:1909(melanoma);DOID:4(disease)	R-HSA-6800816(TP53 or TP63 stimulates PERP gene expression);R-HSA-6814695(PERP binds desmosomes)	34.8968	34.5413	37.4803	29.5622	32.6015	32.1776	0.00745247	0.605156	1.13332	0.18055	up	no
ENSG00000103540	CCP110	9738	ENST00000396212;ENST00000381396;ENST00000569190;ENST00000565376;ENST00000573412;ENST00000694978;ENST00000562083;ENST00000396208;ENST00000566523;ENST00000562616;ENST00000567451	GO:0005515(protein binding);GO:0005737(cytoplasm);GO:0005813(centrosome);GO:0005814(centriole);GO:0005815(microtubule organizing center);GO:0005829(cytosol);GO:0005856(cytoskeleton);GO:0005929(cilium);GO:0007099(centriole replication);GO:0030030(cell projection organization);GO:0032053(ciliary basal body organization);GO:0032465(regulation of cytokinesis);GO:0032991(protein-containing complex);GO…				centriolar coiled-coil protein 110 [Source:HGNC Symbol;Acc:HGNC:24342]	protein_coding;retained_intron;processed_transcript;nonsense_mediated_decay		R-HSA-2574840(AJUBA facilitates AURKA autophosphorylation);R-HSA-2574845(AJUBA binds centrosome-associated AURKA);R-HSA-3000310(AURKA phosphorylates PLK1);R-HSA-3000319(BORA binds PLK1 and AURKA);R-HSA-380272(Plk1-mediated phosphorylation of Nlp);R-HSA-380283(Recruitment of additional gamma tubulin/ gamma TuRC to the centrosome);R-HSA-380294(Loss of C-Nap-1 from centrosomes);R-HSA-380303(Dissocia…	5.74648	5.55265	5.32098	5.05889	4.68063	4.62246	0.00749422	0.605156	1.15723	0.210676	up	no
ENSG00000083642	PDS5B	23047	ENST00000315596;ENST00000482955;ENST00000498550;ENST00000493653;ENST00000466078;ENST00000481616;ENST00000447833;ENST00000474274	GO:0000775(chromosome, centromeric region);GO:0000785(chromatin);GO:0003677(DNA binding);GO:0005515(protein binding);GO:0005634(nucleus);GO:0005654(nucleoplasm);GO:0005694(chromosome);GO:0005829(cytosol);GO:0006281(DNA repair);GO:0007049(cell cycle);GO:0007064(mitotic sister chromatid cohesion);GO:0008283(cell population proliferation);GO:0008285(negative regulation of cell population proliferati…				PDS5 cohesin associated factor B [Source:HGNC Symbol;Acc:HGNC:20418]	protein_coding;retained_intron	DOID:0050687(cell_type_cancer);DOID:11372(megacolon);DOID:14566(disease_of_cellular_proliferation);DOID:162(cancer);DOID:225(syndrome);DOID:2994(germ_cell_cancer);DOID:3308(embryonal_carcinoma);DOID:4(disease);DOID:5295(intestinal_disease);DOID:5353(colonic_disease);DOID:688(embryonal_cancer);DOID:77(gastrointestinal_system_disease);DOID:7(disease_of_anatomical_entity)	R-HSA-1638803(Phosphorylation of cohesin by PLK1 at centromeres);R-HSA-1638821(PP2A-B56 dephosphorylates centromeric cohesin);R-HSA-2466068(Phosphorylation of cohesin by PLK1 at chromosomal arms);R-HSA-2467794(Resolution of sister chromatids);R-HSA-2467809(ESPL1 (Separase) cleaves centromeric cohesin);R-HSA-2467811(Separation of sister chromatids);R-HSA-2468039(Acetylation of SMC3 subunit of chro…	4.3612	4.12915	3.83544	3.60837	3.53571	3.35902	0.00752311	0.605156	1.17354	0.230865	up	no
ENSG00000180881	CAPS2	84698,93664	ENST00000409004;ENST00000409799;ENST00000409445;ENST00000699294;ENST00000393284;ENST00000328705;ENST00000336815;ENST00000552497;ENST00000436898;ENST00000486196;ENST00000493070;ENST00000548958;ENST00000547320;ENST00000548035	GO:0005509(calcium ion binding);GO:0046872(metal ion binding);GO:0046872(metal ion binding)				calcyphosine 2 [Source:HGNC Symbol;Acc:HGNC:16471]	processed_transcript;protein_coding;nonsense_mediated_decay;retained_intron			1.455	0.762804	1.00859	0.726911	0.632645	0.668762	0.00745109	0.605156	1.59068	0.66964	up	no
ENSG00000143537	ADAM15	8751	ENST00000480331;ENST00000527418;ENST00000355956;ENST00000359280;ENST00000360674;ENST00000449910;ENST00000526491;ENST00000529473;ENST00000477533;ENST00000271836;ENST00000461564;ENST00000356955;ENST00000487956;ENST00000531831;ENST00000447332;ENST00000472434;ENST00000534019;ENST00000470779;ENST00000525020;ENST00000498481;ENST00000474709;ENST00000468053;ENST00000464824	GO:0001525(angiogenesis);GO:0001669(acrosomal vesicle);GO:0001953(negative regulation of cell-matrix adhesion);GO:0002418(immune response to tumor cell);GO:0004222(metalloendopeptidase activity);GO:0005178(integrin binding);GO:0005515(protein binding);GO:0005615(extracellular space);GO:0005886(plasma membrane);GO:0005912(adherens junction);GO:0005929(cilium);GO:0006508(proteolysis);GO:0007155(cel…				ADAM metallopeptidase domain 15 [Source:HGNC Symbol;Acc:HGNC:193]	processed_transcript;retained_intron;protein_coding;nonsense_mediated_decay	DOID:0050615(respiratory_system_cancer);DOID:0050686(organ_system_cancer);DOID:0050687(cell_type_cancer);DOID:0050828(artery_disease);DOID:0080001(bone_disease);DOID:1287(cardiovascular_system_disease);DOID:1324(lung_cancer);DOID:14566(disease_of_cellular_proliferation);DOID:1612(breast_cancer);DOID:162(cancer);DOID:178(vascular_disease);DOID:17(musculoskeletal_system_disease);DOID:1909(melanoma)…	R-HSA-4224014(E-cadherin degradation by ADAM10, ADAM15);R-HSA-8941234(SH3PXD2A binds ADAM12,ADAM15,ADAM19)	8.36079	9.35002	10.0462	7.89211	8.28123	7.19057	0.00755684	0.606405	1.18803	0.248569	up	no
ENSG00000105997	HOXA3	3200	ENST00000396352;ENST00000612286;ENST00000317201;ENST00000522788;ENST00000522456;ENST00000521401	GO:0000785(chromatin);GO:0000978(RNA polymerase II cis-regulatory region sequence-specific DNA binding);GO:0000981(DNA-binding transcription factor activity, RNA polymerase II-specific);GO:0001525(angiogenesis);GO:0001974(blood vessel remodeling);GO:0003677(DNA binding);GO:0003700(DNA-binding transcription factor activity);GO:0005515(protein binding);GO:0005634(nucleus);GO:0005654(nucleoplasm);GO…				homeobox A3 [Source:HGNC Symbol;Acc:HGNC:5104]	protein_coding;processed_transcript		R-HSA-5617643(HOXA3 mRNA is translated)	2.57753	3.30978	2.96451	3.70605	3.81692	4.06261	0.00758972	0.607579	0.764037	-0.388285	down	no
ENSG00000204681	GABBR1	2550,10537	ENST00000355973;ENST00000472823;ENST00000377016;ENST00000377012;ENST00000491829;ENST00000377034;ENST00000478931;ENST00000494877;ENST00000488334;ENST00000486434;ENST00000473774;ENST00000489839;ENST00000376977;ENST00000494634;ENST00000477029;ENST00000485508;ENST00000489385;ENST00000467259;ENST00000462632;ENST00000476670	GO:0001649(osteoblast differentiation);GO:0004888(transmembrane signaling receptor activity);GO:0004930(G protein-coupled receptor activity);GO:0004965(G protein-coupled GABA receptor activity);GO:0005515(protein binding);GO:0005576(extracellular region);GO:0005615(extracellular space);GO:0005737(cytoplasm);GO:0005789(endoplasmic reticulum membrane);GO:0005886(plasma membrane);GO:0005887(integral…	04024(cAMP signaling pathway);04080(Neuroactive ligand-receptor interaction);04727(GABAergic synapse);04742(Taste transduction);04915(Estrogen signaling pathway);04929(GnRH secretion);05032(Morphine addiction);05032(Morphine addiction)			gamma-aminobutyric acid type B receptor subunit 1 [Source:HGNC Symbol;Acc:HGNC:4070]	protein_coding;nonsense_mediated_decay;retained_intron	DOID:0050701(electroclinical_syndrome);DOID:0050704(childhood_electroclinical_syndrome);DOID:0060037(developmental_disorder_of_mental_health);DOID:0060040(pervasive_developmental_disorder);DOID:0060041(autism_spectrum_disorder);DOID:10933(obsessive_compulsive_disorder);DOID:12849(autistic_disorder);DOID:14566(disease_of_cellular_proliferation);DOID:150(disease_of_mental_health);DOID:1561(cognitiv…	R-HSA-1013012(Binding of Gbeta/gamma to GIRK/Kir3 channels);R-HSA-1013013(Association of GABA B receptor with G protein beta-gamma subunits);R-HSA-1013020(Activation of GIRK/Kir3 Channels);R-HSA-380073(Liganded Gi-activating GPCR acts as a GEF for Gi);R-HSA-420688(GABAB heterodimeric receptor binds GABA);R-HSA-749454(The Ligand:GPCR:Gi complex dissociates);R-HSA-749456(Liganded Gi-activating GPCR…	6.00133	5.60518	5.4571	7.58138	6.76395	5.98742	0.00761738	0.608331	0.839218	-0.252882	down	no
ENSG00000285871	ENSG00000285871		ENST00000650255					novel transcript	lncRNA			0	0	0	0.232625	0.106376	0	0.0076543	0.609817	0.000884953	-10.1421	down	yes
ENSG00000107819	SFXN3	81855	ENST00000393459;ENST00000489434;ENST00000465383;ENST00000487721;ENST00000466982;ENST00000470252	GO:0005739(mitochondrion);GO:0006730(one-carbon metabolic process);GO:0006811(ion transport);GO:0006865(amino acid transport);GO:0015075(ion transmembrane transporter activity);GO:0016020(membrane);GO:0016021(integral component of membrane);GO:0022857(transmembrane transporter activity);GO:0022889(serine transmembrane transporter activity);GO:0031305(integral component of mitochondrial inner memb…				sideroflexin 3 [Source:HGNC Symbol;Acc:HGNC:16087]	protein_coding;nonsense_mediated_decay;processed_transcript			8.51277	8.58756	8.85839	9.65277	10.0961	10.6455	0.00777765	0.618166	0.854063	-0.227585	down	no
ENSG00000180787	ZFP3	124961	ENST00000318833	GO:0000977(RNA polymerase II transcription regulatory region sequence-specific DNA binding);GO:0000981(DNA-binding transcription factor activity, RNA polymerase II-specific);GO:0003674(molecular_function);GO:0003677(DNA binding);GO:0005515(protein binding);GO:0005575(cellular_component);GO:0005634(nucleus);GO:0006357(regulation of transcription by RNA polymerase II);GO:0008150(biological_process)…				ZFP3 zinc finger protein [Source:HGNC Symbol;Acc:HGNC:12861]	protein_coding			0	0	0	0.06619	0.021659	0.011138	0.00780681	0.618527	0.0030307	-8.36613	down	yes
ENSG00000171735	CAMTA1	23261	ENST00000490738;ENST00000303635;ENST00000476163;ENST00000700414;ENST00000473578;ENST00000557126;ENST00000700415;ENST00000700416;ENST00000467404;ENST00000476864;ENST00000700417;ENST00000461311;ENST00000486138;ENST00000700418;ENST00000482934;ENST00000461580;ENST00000467267;ENST00000700420;ENST00000700423;ENST00000700424;ENST00000490905;ENST00000700449	GO:0003677(DNA binding);GO:0003690(double-stranded DNA binding);GO:0003712(transcription coregulator activity);GO:0005515(protein binding);GO:0005634(nucleus);GO:0005730(nucleolus);GO:0005737(cytoplasm);GO:0005829(cytosol);GO:0006357(regulation of transcription by RNA polymerase II);GO:0035307(positive regulation of protein dephosphorylation);GO:0043565(sequence-specific DNA binding);GO:0045944(p…				calmodulin binding transcription activator 1 [Source:HGNC Symbol;Acc:HGNC:18806]	processed_transcript;protein_coding;nonsense_mediated_decay	DOID:0050686(organ_system_cancer);DOID:1192(peripheral_nervous_system_neoplasm);DOID:14566(disease_of_cellular_proliferation);DOID:162(cancer);DOID:2621(autonomic_nervous_system_neoplasm);DOID:3093(nervous_system_cancer);DOID:4(disease);DOID:769(neuroblastoma)		2.69299	2.72637	2.5717	3.51331	3.07823	2.9344	0.00783792	0.618527	0.838873	-0.253475	down	no
ENSG00000283103	ENSG00000283103		ENST00000664481;ENST00000634676;ENST00000658331;ENST00000651375;ENST00000702459;ENST00000669440;ENST00000687313;ENST00000666049;ENST00000702743					novel transcript, antisense to ERVK3-1	lncRNA			2.78237	3.22114	3.84429	2.72199	2.3356	2.1183	0.00782203	0.618527	1.37235	0.456646	up	no
ENSG00000069943	PIGB	9488	ENST00000565367;ENST00000164305;ENST00000569909;ENST00000566999;ENST00000539642;ENST00000566072;ENST00000565402;ENST00000563742;ENST00000562751	GO:0000026(alpha-1,2-mannosyltransferase activity);GO:0000030(mannosyltransferase activity);GO:0004376(glycolipid mannosyltransferase activity);GO:0005783(endoplasmic reticulum);GO:0005789(endoplasmic reticulum membrane);GO:0006506(GPI anchor biosynthetic process);GO:0016020(membrane);GO:0016021(integral component of membrane);GO:0016254(preassembly of GPI anchor in ER membrane);GO:0016740(transf…	00563(Glycosylphosphatidylinositol (GPI)-anchor biosynthesis);01100(Metabolic pathways);01100(Metabolic pathways)			phosphatidylinositol glycan anchor biosynthesis class B [Source:HGNC Symbol;Acc:HGNC:8959]	nonsense_mediated_decay;protein_coding;processed_transcript;retained_intron		R-HSA-162821(mannose (a1-6) (ethanolamineP) mannose (a1-4) glucosaminyl-acyl-PI + dolichol phosphate D-mannose -> mannose (a1-2) mannose (a1-6) (ethanolamineP) mannose (a1-4) glucosaminyl-acyl-PI + dolichol phosphate)	2.45445	2.78336	2.68476	2.14072	1.8354	1.89601	0.00787756	0.618723	1.34918	0.432083	up	no
ENSG00000289574	ENSG00000289574		ENST00000686574					novel transcript, sense intronic to MFN1	lncRNA			0.607418	0.366447	0.554206	0.189033	0.139776	0.04247	0.00786287	0.618723	4.11569	2.04114	up	yes
ENSG00000001167	NFYA	4800	ENST00000341376;ENST00000353205	GO:0000785(chromatin);GO:0000976(transcription cis-regulatory region binding);GO:0000978(RNA polymerase II cis-regulatory region sequence-specific DNA binding);GO:0000981(DNA-binding transcription factor activity, RNA polymerase II-specific);GO:0003677(DNA binding);GO:0003700(DNA-binding transcription factor activity);GO:0005515(protein binding);GO:0005634(nucleus);GO:0005654(nucleoplasm);GO:0006…	04612(Antigen processing and presentation);05017(Spinocerebellar ataxia);05152(Tuberculosis);05152(Tuberculosis)			nuclear transcription factor Y subunit alpha [Source:HGNC Symbol;Acc:HGNC:7804]	protein_coding	DOID:0050177(monogenic_disease);DOID:0050687(cell_type_cancer);DOID:0050736(autosomal_dominant_disease);DOID:0050739(autosomal_genetic_disease);DOID:14566(disease_of_cellular_proliferation);DOID:162(cancer);DOID:1749(squamous_cell_carcinoma);DOID:305(carcinoma);DOID:4(disease);DOID:5683(hereditary_breast_ovarian_cancer);DOID:630(genetic_disease)	R-HSA-1655823(Expression of Isopentenyl-diphosphate Delta-isomerase 1 (IDI1));R-HSA-1655824(Expression of Farnesyl Diphosphate Synthase (FDPS));R-HSA-1655826(Expression of 3-Hydroxy-3-methylglutaryl-coenzyme A Reductase (HMGCR));R-HSA-1655827(Expression of 7-Dehydrocholesterol Reductase (DHCR7));R-HSA-1655832(Expression of Geranylgeranyl Pyrophosphate Synthase (GGPS1));R-HSA-1655833(Expression of…	20.5229	19.306	19.9966	18.7383	17.7325	16.491	0.00790513	0.619428	1.1296	0.175811	up	no
ENSG00000136451	VEZF1	7716	ENST00000258963;ENST00000581208;ENST00000584396;ENST00000583932	GO:0000977(RNA polymerase II transcription regulatory region sequence-specific DNA binding);GO:0000981(DNA-binding transcription factor activity, RNA polymerase II-specific);GO:0001228(DNA-binding transcription activator activity, RNA polymerase II-specific);GO:0001525(angiogenesis);GO:0001885(endothelial cell development);GO:0003677(DNA binding);GO:0005515(protein binding);GO:0005634(nucleus);GO…				vascular endothelial zinc finger 1 [Source:HGNC Symbol;Acc:HGNC:12949]	protein_coding			12.6596	12.5001	13.4478	11.2059	11.3728	10.9527	0.00794432	0.621037	1.15139	0.203371	up	no
ENSG00000223519	KIF28P	100130097	ENST00000504864;ENST00000451123;ENST00000508436					kinesin family member 28, pseudogene [Source:HGNC Symbol;Acc:HGNC:49205]	transcribed_unitary_pseudogene;processed_transcript			0.0232572	0	0	0.133003	0.111597	0.0737692	0.00804879	0.62773	0.0730511	-3.77495	down	yes
ENSG00000163872	YEATS2	55689	ENST00000305135;ENST00000432781;ENST00000497765;ENST00000472593;ENST00000481343;ENST00000468850	GO:0000122(negative regulation of transcription by RNA polymerase II);GO:0005515(protein binding);GO:0005634(nucleus);GO:0006338(chromatin remodeling);GO:0006355(regulation of DNA-templated transcription);GO:0006357(regulation of transcription by RNA polymerase II);GO:0016573(histone acetylation);GO:0017025(TBP-class protein binding);GO:0031063(regulation of histone deacetylation);GO:0035267(NuA4…				YEATS domain containing 2 [Source:HGNC Symbol;Acc:HGNC:25489]	protein_coding;retained_intron		R-HSA-3301237(KAT2 complexes acetylate histone H3)	7.55436	7.72968	7.31515	9.21046	8.85632	7.81774	0.00810544	0.630672	0.873077	-0.195819	down	no
ENSG00000121905	HPCA	3208,773	ENST00000373467;ENST00000470896	GO:0003779(actin binding);GO:0005509(calcium ion binding);GO:0005515(protein binding);GO:0005737(cytoplasm);GO:0005829(cytosol);GO:0007420(brain development);GO:0010518(positive regulation of phospholipase activity);GO:0014070(response to organic cyclic compound);GO:0016020(membrane);GO:0019722(calcium-mediated signaling);GO:0019898(extrinsic component of membrane);GO:0019900(kinase binding);GO:0…				hippocalcin [Source:HGNC Symbol;Acc:HGNC:5144]	protein_coding;processed_transcript			0	0	0	0.276016	0	0.0368815	0.00819149	0.634435	0.000958781	-10.0265	down	yes
ENSG00000143032	BARHL2	343472	ENST00000370445	GO:0000785(chromatin);GO:0000977(RNA polymerase II transcription regulatory region sequence-specific DNA binding);GO:0000981(DNA-binding transcription factor activity, RNA polymerase II-specific);GO:0001228(DNA-binding transcription activator activity, RNA polymerase II-specific);GO:0001709(cell fate determination);GO:0001764(neuron migration);GO:0003677(DNA binding);GO:0003700(DNA-binding transc…				BarH like homeobox 2 [Source:HGNC Symbol;Acc:HGNC:954]	protein_coding			2.65519	1.87963	2.46601	2.96834	3.71735	4.05947	0.00820685	0.634435	0.651533	-0.618089	down	no
ENSG00000106688	SLC1A1	6505	ENST00000262352;ENST00000422398	GO:0001662(behavioral fear response);GO:0001932(regulation of protein phosphorylation);GO:0001975(response to amphetamine);GO:0002027(regulation of heart rate);GO:0005253(anion channel activity);GO:0005313(L-glutamate transmembrane transporter activity);GO:0005314(high-affinity L-glutamate transmembrane transporter activity);GO:0005515(protein binding);GO:0005737(cytoplasm);GO:0005768(endosome);G…	04721(Synaptic vesicle cycle);04724(Glutamatergic synapse);04974(Protein digestion and absorption);04974(Protein digestion and absorption)			solute carrier family 1 member 1 [Source:HGNC Symbol;Acc:HGNC:10939]	protein_coding	DOID:0060037(developmental_disorder_of_mental_health);DOID:0060040(pervasive_developmental_disorder);DOID:0060041(autism_spectrum_disorder);DOID:0080001(bone_disease);DOID:0080008(ischemic_bone_disease);DOID:10933(obsessive_compulsive_disorder);DOID:12849(autistic_disorder);DOID:1287(cardiovascular_system_disease);DOID:1289(neurodegenerative_disease);DOID:150(disease_of_mental_health);DOID:1561(c…	R-HSA-210404(SLC1A1-3,6,7 exchange L-Glu, H+ and 3Na+ for K+);R-HSA-428015(SLC1A1,2,3,6,7 cotransport L-Glu,L-Asp,D-Asp,H+,3Na+ from extracellular region to cytosol);R-HSA-5625029(SLC1A1 does not cotransport L-Glu,L-Asp,D-Asp,H+,3Na+ from extracellular region to cytosol)	3.19723	3.32962	3.98932	4.00947	4.69353	5.22506	0.00821096	0.634435	0.755035	-0.405384	down	no
ENSG00000078795	PKD2L2	27039	ENST00000503015;ENST00000508883	GO:0005262(calcium channel activity);GO:0005509(calcium ion binding);GO:0006811(ion transport);GO:0008150(biological_process);GO:0016020(membrane);GO:0016021(integral component of membrane);GO:0050982(detection of mechanical stimulus);GO:0070588(calcium ion transmembrane transport);GO:0070588(calcium ion transmembrane transport)				polycystin 2 like 2, transient receptor potential cation channel [Source:HGNC Symbol;Acc:HGNC:9012]	protein_coding			0	0	0	0.0342946	0	0.0888632	0.00827357	0.63632	0.0024359	-8.68133	down	yes
ENSG00000020181	ADGRA2	25960	ENST00000412232	GO:0001525(angiogenesis);GO:0002040(sprouting angiogenesis);GO:0004888(transmembrane signaling receptor activity);GO:0004930(G protein-coupled receptor activity);GO:0005515(protein binding);GO:0005886(plasma membrane);GO:0007165(signal transduction);GO:0007166(cell surface receptor signaling pathway);GO:0007186(G protein-coupled receptor signaling pathway);GO:0007417(central nervous system develo…				adhesion G protein-coupled receptor A2 [Source:HGNC Symbol;Acc:HGNC:17849]	protein_coding			3.16341	2.72184	2.96577	3.68607	3.51758	3.6864	0.00826569	0.63632	0.812762	-0.299096	down	no
ENSG00000196296	ATP2A1	487	ENST00000357084;ENST00000395503;ENST00000563975;ENST00000562185;ENST00000536376;ENST00000564732;ENST00000564470;ENST00000564112	GO:0000166(nucleotide binding);GO:0005215(transporter activity);GO:0005388(P-type calcium transporter activity);GO:0005509(calcium ion binding);GO:0005515(protein binding);GO:0005524(ATP binding);GO:0005739(mitochondrion);GO:0005783(endoplasmic reticulum);GO:0005789(endoplasmic reticulum membrane);GO:0005793(endoplasmic reticulum-Golgi intermediate compartment);GO:0006811(ion transport);GO:000681…	04020(Calcium signaling pathway);04022(cGMP-PKG signaling pathway);04024(cAMP signaling pathway);04260(Cardiac muscle contraction);04261(Adrenergic signaling in cardiomyocytes);04919(Thyroid hormone signaling pathway);04972(Pancreatic secretion);05010(Alzheimer disease);05017(Spinocerebellar ataxia);05022(Pathways of neurodegeneration - multiple diseases);05410(Hypertrophic cardiomyopathy);05412(…	K05853	EC:7.2.2.10	ATPase sarcoplasmic/endoplasmic reticulum Ca2+ transporting 1 [Source:HGNC Symbol;Acc:HGNC:811]	protein_coding;nonsense_mediated_decay	DOID:0050161(lower_respiratory_tract_disease);DOID:0080015(physical_disorder);DOID:11383(cryptorchidism);DOID:1579(respiratory_system_disease);DOID:15(reproductive_system_disease);DOID:2320(obstructive_lung_disease);DOID:3083(chronic_obstructive_pulmonary_disease);DOID:48(male_reproductive_system_disease);DOID:4(disease);DOID:7(disease_of_anatomical_entity);DOID:850(lung_disease);DOID:9912(hydroc…	R-HSA-1912374(Transport of NOTCH precursor to Golgi);R-HSA-418365(ATP2A1-3 transport cytosolic Ca2+ to dense tubular network lumen);R-HSA-427910(ATP2A1-3 transport Ca2+ from cytosol to ER lumen)	0.424688	0.333505	0.447313	1.01846	0.539652	0.729718	0.00831745	0.63822	0.526921	-0.924342	down	no
ENSG00000085117	CD82	3732	ENST00000342935;ENST00000532544;ENST00000227155;ENST00000529853	GO:0005515(protein binding);GO:0005886(plasma membrane);GO:0005887(integral component of plasma membrane);GO:0016020(membrane);GO:0016021(integral component of membrane);GO:0070062(extracellular exosome);GO:0070062(extracellular exosome)	04115(p53 signaling pathway);04115(p53 signaling pathway)			CD82 molecule [Source:HGNC Symbol;Acc:HGNC:6210]	protein_coding;retained_intron	DOID:0050615(respiratory_system_cancer);DOID:0050686(organ_system_cancer);DOID:0050687(cell_type_cancer);DOID:10155(intestinal_cancer);DOID:10283(prostate_cancer);DOID:11054(urinary_bladder_cancer);DOID:1115(sarcoma);DOID:11615(penile_cancer);DOID:120(female_reproductive_organ_cancer);DOID:1324(lung_cancer);DOID:1380(endometrial_cancer);DOID:14566(disease_of_cellular_proliferation);DOID:1520(colo…		0.450242	0.347171	0.422544	0.574522	0.930934	0.798974	0.00842403	0.639522	0.529397	-0.917579	down	no
ENSG00000084764	MAPRE3	22924	ENST00000494788;ENST00000233121;ENST00000405074;ENST00000475633;ENST00000491354;ENST00000648289	GO:0005515(protein binding);GO:0005737(cytoplasm);GO:0005815(microtubule organizing center);GO:0005856(cytoskeleton);GO:0005874(microtubule);GO:0005881(cytoplasmic microtubule);GO:0007049(cell cycle);GO:0008017(microtubule binding);GO:0008022(protein C-terminus binding);GO:0008104(protein localization);GO:0015630(microtubule cytoskeleton);GO:0019901(protein kinase binding);GO:0030496(midbody);GO:…				microtubule associated protein RP/EB family member 3 [Source:HGNC Symbol;Acc:HGNC:6892]	retained_intron;protein_coding;processed_transcript			9.23901	10.8804	11.0103	12.7195	12.1018	12.1567	0.0084651	0.639522	0.841845	-0.248373	down	no
ENSG00000075413	MARK3	4140	ENST00000676938;ENST00000676694;ENST00000677404;ENST00000678619;ENST00000676475;ENST00000560417;ENST00000676897;ENST00000677228;ENST00000677942;ENST00000678022;ENST00000677035;ENST00000559328;ENST00000558223;ENST00000561164;ENST00000677133;ENST00000677829;ENST00000678302;ENST00000676645;ENST00000678169;ENST00000429436;ENST00000677360;ENST00000560603;ENST00000678423;ENST00000677051;ENST00000676518…	GO:0000166(nucleotide binding);GO:0000226(microtubule cytoskeleton organization);GO:0004672(protein kinase activity);GO:0004674(protein serine/threonine kinase activity);GO:0004712(protein serine/threonine/tyrosine kinase activity);GO:0005515(protein binding);GO:0005524(ATP binding);GO:0005737(cytoplasm);GO:0005829(cytosol);GO:0005886(plasma membrane);GO:0006468(protein phosphorylation);GO:001602…		K08798	EC:2.7.11.1	microtubule affinity regulating kinase 3 [Source:HGNC Symbol;Acc:HGNC:6897]	protein_coding;nonsense_mediated_decay;retained_intron;processed_transcript		R-HSA-5672948(MARK3 phosphorylates KSR1);R-HSA-5672954(p-S311,S406 KSR1:MARK3 binds YWHAB dimer);R-HSA-5672957(PP2A dephosphorylates KSR1);R-HSA-5672958(YWHAB dimer dissociates from KSR1:MARK3);R-HSA-5672966(RAS:GTP:'activator' RAF homo/heterodimerizes with other RAF monomers);R-HSA-5672969(Phosphorylation of RAF);R-HSA-5672972(MAP2Ks and MAPKs bind to the activated RAF complex);R-HSA-5672973(MAP…	2.69001	2.46404	3.01878	3.14308	3.17492	3.24513	0.00849388	0.639522	0.854619	-0.226647	down	no
ENSG00000197746	PSAP	5660,23787,653509,729238	ENST00000394936;ENST00000495196;ENST00000493143;ENST00000633965	GO:0002020(protease binding);GO:0005515(protein binding);GO:0005543(phospholipid binding);GO:0005576(extracellular region);GO:0005615(extracellular space);GO:0005737(cytoplasm);GO:0005764(lysosome);GO:0005765(lysosomal membrane);GO:0005770(late endosome);GO:0005886(plasma membrane);GO:0006629(lipid metabolic process);GO:0006665(sphingolipid metabolic process);GO:0007041(lysosomal transport);GO:00…	00600(Sphingolipid metabolism);04142(Lysosome);04142(Lysosome)			prosaposin [Source:HGNC Symbol;Acc:HGNC:9498]	protein_coding;retained_intron	DOID:14566(disease_of_cellular_proliferation);DOID:162(cancer);DOID:4(disease)	R-HSA-1605591(Glucosylceramidase cleaves the glucosidic bond of glucocerebroside to form ceramide);R-HSA-351341(Exocytosis of Proactivator polypeptide);R-HSA-380073(Liganded Gi-activating GPCR acts as a GEF for Gi);R-HSA-5336182(GPR37 binds prosaptide);R-HSA-5336184(GPR37L binds prosaposin);R-HSA-6798739(Exocytosis of azurophil granule membrane proteins);R-HSA-749454(The Ligand:GPCR:Gi complex di…	110.511	118.287	118.911	122.13	127.838	131.475	0.00841569	0.639522	0.91156	-0.13359	down	no
ENSG00000107863	ARHGAP21	57584	ENST00000612832;ENST00000486374;ENST00000396432;ENST00000376410;ENST00000638156;ENST00000477190;ENST00000636789;ENST00000482792;ENST00000476067;ENST00000483114;ENST00000476499;ENST00000416305;ENST00000463892	GO:0000139(Golgi membrane);GO:0005096(GTPase activator activity);GO:0005515(protein binding);GO:0005737(cytoplasm);GO:0005794(Golgi apparatus);GO:0005829(cytosol);GO:0005856(cytoskeleton);GO:0005886(plasma membrane);GO:0007030(Golgi organization);GO:0007165(signal transduction);GO:0015629(actin cytoskeleton);GO:0016020(membrane);GO:0030054(cell junction);GO:0030659(cytoplasmic vesicle membrane);G…				Rho GTPase activating protein 21 [Source:HGNC Symbol;Acc:HGNC:23725]	protein_coding;retained_intron;nonsense_mediated_decay;processed_transcript		R-HSA-8981637(RHOA GAPs stimulate RHOA GTPase activity);R-HSA-9013022(RHOB GAPs stimulate RHOB GTPase activity);R-HSA-9013111(RHOC GAPs stimulate RHOC GTPase activity);R-HSA-9013144(RAC1 GAPs stimulate RAC1 GTPase activity);R-HSA-9013161(CDC42 GAPs stimulate CDC42 GTPase activity);R-HSA-9013437(RHOD GAPs stimulate RHOD GTPase activity);R-HSA-9014295(RAC2 GAPs stimulate RAC2 GTPase activity);R-HSA…	11.998	11.919	11.1556	10.9001	10.5239	9.67579	0.00850724	0.639522	1.12775	0.173445	up	no
ENSG00000140450	ARRDC4	91947	ENST00000268042	GO:0005515(protein binding);GO:0005737(cytoplasm);GO:0005768(endosome);GO:0005769(early endosome);GO:0005886(plasma membrane);GO:0015031(protein transport);GO:0016020(membrane);GO:0016567(protein ubiquitination);GO:0031410(cytoplasmic vesicle);GO:0043231(intracellular membrane-bounded organelle);GO:0051443(positive regulation of ubiquitin-protein transferase activity);GO:0140112(extracellular ves…				arrestin domain containing 4 [Source:HGNC Symbol;Acc:HGNC:28087]	protein_coding			28.4687	30.8439	28.3636	24.9616	26.7159	25.928	0.00847003	0.639522	1.12977	0.176025	up	no
ENSG00000135597	REPS1	85021	ENST00000450536;ENST00000626459;ENST00000367663;ENST00000529597;ENST00000445570;ENST00000478483;ENST00000483468;ENST00000484164;ENST00000409812;ENST00000258062;ENST00000526022;ENST00000526244;ENST00000492787;ENST00000530370;ENST00000529423;ENST00000530255;ENST00000431346;ENST00000530575;ENST00000531675	GO:0005509(calcium ion binding);GO:0005515(protein binding);GO:0005829(cytosol);GO:0005886(plasma membrane);GO:0005905(clathrin-coated pit);GO:0006897(endocytosis);GO:0006898(receptor-mediated endocytosis);GO:0016020(membrane);GO:0016197(endosomal transport);GO:0017124(SH3 domain binding);GO:0046872(metal ion binding);GO:0046872(metal ion binding)				RALBP1 associated Eps domain containing 1 [Source:HGNC Symbol;Acc:HGNC:15578]	protein_coding;nonsense_mediated_decay;retained_intron;processed_transcript	DOID:0050686(organ_system_cancer);DOID:0060083(immune_system_cancer);DOID:1240(leukemia);DOID:14566(disease_of_cellular_proliferation);DOID:162(cancer);DOID:2531(hematologic_cancer);DOID:4(disease)	R-HSA-8856808(Recruitment of AP-2 complex and clathrin);R-HSA-8856813(AAK1 phosphorylates AP-2 mu subunit at T156);R-HSA-8862280(FCHo proteins bind nascent clathrin-coated pit);R-HSA-8866283(ARBB recruits GPCRs into clathrin-coated pits);R-HSA-8867754(F- and N- BAR domain proteins bind the clathrin-coated pit);R-HSA-8867756(CLASP proteins and cargo are recruited to the nascent clathrin-coated pit…	8.70005	8.55894	8.52942	7.04531	8.0304	7.34382	0.00842642	0.639522	1.15026	0.201966	up	no
ENSG00000148483	TMEM236	653567	ENST00000377495	GO:0005515(protein binding);GO:0016020(membrane);GO:0016021(integral component of membrane)				transmembrane protein 236 [Source:HGNC Symbol;Acc:HGNC:23473]	protein_coding			0.045726	0.100337	0.030224	0.010882	0	0	0.00843047	0.639522	16.1999	4.01791	up	yes
ENSG00000226774	HIKESHIP1	100217367	ENST00000445047					HIKESHI pseudogene 1 [Source:HGNC Symbol;Acc:HGNC:54901]	processed_pseudogene			0.530208	0.093617	0.457514	0	0	0	0.00841294	0.639522	3604.46	11.8156	up	yes
ENSG00000167136	ENDOG	2021	ENST00000372642	GO:0000014(single-stranded DNA endodeoxyribonuclease activity);GO:0000287(magnesium ion binding);GO:0001701(in utero embryonic development);GO:0003676(nucleic acid binding);GO:0004518(nuclease activity);GO:0004519(endonuclease activity);GO:0004520(endodeoxyribonuclease activity);GO:0004521(endoribonuclease activity);GO:0004536(deoxyribonuclease activity);GO:0005515(protein binding);GO:0005634(nuc…	04210(Apoptosis)			endonuclease G [Source:HGNC Symbol;Acc:HGNC:3346]	protein_coding	DOID:0050687(cell_type_cancer);DOID:14566(disease_of_cellular_proliferation);DOID:162(cancer);DOID:1749(squamous_cell_carcinoma);DOID:305(carcinoma);DOID:4(disease)		0.825433	0.762553	0.9118	1.2668	2.36724	1.85118	0.00855498	0.641662	0.455731	-1.13375	down	yes
ENSG00000089057	SLC23A2	9962,9963	ENST00000338244;ENST00000423430;ENST00000468355;ENST00000496331	GO:0005737(cytoplasm);GO:0005886(plasma membrane);GO:0005887(integral component of plasma membrane);GO:0006811(ion transport);GO:0006814(sodium ion transport);GO:0006979(response to oxidative stress);GO:0008520(L-ascorbate:sodium symporter activity);GO:0009925(basal plasma membrane);GO:0015229(L-ascorbic acid transmembrane transporter activity);GO:0015293(symporter activity);GO:0015882(L-ascorbic…				solute carrier family 23 member 2 [Source:HGNC Symbol;Acc:HGNC:10973]	protein_coding;processed_transcript	DOID:0060072(benign_neoplasm);DOID:0060084(cell_type_benign_neoplasm);DOID:14566(disease_of_cellular_proliferation);DOID:162(cancer);DOID:4(disease);DOID:657(adenoma)	R-HSA-198870(SLC23A1,2 cotransports AscH-, 2Na+ from extracellular region to cytosol)	10.0053	10.0983	9.37186	11.0464	10.9402	11.3634	0.00866854	0.643037	0.883821	-0.178174	down	no
ENSG00000213281	NRAS	4893	ENST00000369535	GO:0000139(Golgi membrane);GO:0000165(MAPK cascade);GO:0000166(nucleotide binding);GO:0001938(positive regulation of endothelial cell proliferation);GO:0003924(GTPase activity);GO:0003925(G protein activity);GO:0005515(protein binding);GO:0005525(GTP binding);GO:0005789(endoplasmic reticulum membrane);GO:0005794(Golgi apparatus);GO:0005829(cytosol);GO:0005886(plasma membrane);GO:0007165(signal tr…	01521(EGFR tyrosine kinase inhibitor resistance);01522(Endocrine resistance);04010(MAPK signaling pathway);04012(ErbB signaling pathway);04014(Ras signaling pathway);04015(Rap1 signaling pathway);04062(Chemokine signaling pathway);04068(FoxO signaling pathway);04071(Sphingolipid signaling pathway);04072(Phospholipase D signaling pathway);04137(Mitophagy - animal);04140(Autophagy - animal);04150(m…			NRAS proto-oncogene, GTPase [Source:HGNC Symbol;Acc:HGNC:7989]	protein_coding	DOID:0050117(disease_by_infectious_agent);DOID:0050177(monogenic_disease);DOID:0050339(commensal_bacterial_infectious_disease);DOID:0050615(respiratory_system_cancer);DOID:0050686(organ_system_cancer);DOID:0050687(cell_type_cancer);DOID:0050736(autosomal_dominant_disease);DOID:0050739(autosomal_genetic_disease);DOID:0060083(immune_system_cancer);DOID:0060100(musculoskeletal_system_cancer);DOID:00…	R-HSA-109807(GRB2:SOS:p-Y427-SHC1 mediated nucleotide exchange of RAS);R-HSA-109817(GRB2:SOS1:p-Y-IRS1,p-Y-IRS2 mediated nucleotide exchange of RAS);R-HSA-1168636(p-RasGRP1,3:DAG cause RAS to exchange GDP for GTP);R-HSA-1225951(SOS-mediated nucleotide exchange of RAS (mediated by GRB2:SOS1 in complex with ligand-responsive p-6Y-EGFR mutants));R-HSA-1225957(SOS-mediated nucleotide exchange of RAS …	32.004	28.1002	30.3285	33.5979	34.3347	33.5293	0.00866977	0.643037	0.891298	-0.16602	down	no
ENSG00000228253	MT-ATP8		ENST00000361851	GO:0000276(mitochondrial proton-transporting ATP synthase complex, coupling factor F(o));GO:0005515(protein binding);GO:0005739(mitochondrion);GO:0005743(mitochondrial inner membrane);GO:0005753(mitochondrial proton-transporting ATP synthase complex);GO:0006754(ATP biosynthetic process);GO:0006811(ion transport);GO:0015078(proton transmembrane transporter activity);GO:0015986(proton motive force-…	00190(Oxidative phosphorylation);01100(Metabolic pathways);04714(Thermogenesis);05010(Alzheimer disease);05012(Parkinson disease);05014(Amyotrophic lateral sclerosis);05016(Huntington disease);05020(Prion disease);05022(Pathways of neurodegeneration - multiple diseases)			mitochondrially encoded ATP synthase membrane subunit 8 [Source:HGNC Symbol;Acc:HGNC:7415]	protein_coding		R-HSA-164832(ATPase synthesizes ATP);R-HSA-164834(Enzyme-bound ATP is released);R-HSA-164840(ADP and Pi bind to ATPase);R-HSA-8949580(F1Fo ATP synthase dimerizes)	6573.17	5589.94	5987.99	5690.78	5309.56	5342.32	0.00865816	0.643037	1.11066	0.151415	up	no
ENSG00000069188	SDK2	54549	ENST00000392650;ENST00000424778;ENST00000479356	GO:0005515(protein binding);GO:0005886(plasma membrane);GO:0007155(cell adhesion);GO:0007156(homophilic cell adhesion via plasma membrane adhesion molecules);GO:0007416(synapse assembly);GO:0010842(retina layer formation);GO:0016020(membrane);GO:0016021(integral component of membrane);GO:0030054(cell junction);GO:0045202(synapse);GO:0060219(camera-type eye photoreceptor cell differentiation);GO:0…				sidekick cell adhesion molecule 2 [Source:HGNC Symbol;Acc:HGNC:19308]	protein_coding;retained_intron		R-HSA-373741(SDK2 homophillic interaction)	3.11375	3.42218	2.79747	2.49447	2.54875	2.6423	0.00866986	0.643037	1.21441	0.280261	up	no
ENSG00000183943	PRKX	5613	ENST00000262848;ENST00000462736;ENST00000496648	GO:0000166(nucleotide binding);GO:0001525(angiogenesis);GO:0001935(endothelial cell proliferation);GO:0004672(protein kinase activity);GO:0004674(protein serine/threonine kinase activity);GO:0004691(cAMP-dependent protein kinase activity);GO:0004712(protein serine/threonine/tyrosine kinase activity);GO:0005515(protein binding);GO:0005524(ATP binding);GO:0005634(nucleus);GO:0005654(nucleoplasm);GO…		K19584	EC:2.7.11.11	protein kinase X-linked [Source:HGNC Symbol;Acc:HGNC:9441]	protein_coding;processed_transcript	DOID:18(urinary_system_disease);DOID:4(disease);DOID:557(kidney_disease);DOID:7(disease_of_anatomical_entity)	R-HSA-111919(PKA phosphorylates CREB1)	1.06358	0.975426	0.779935	0.72383	0.588052	0.429287	0.00865711	0.643037	1.61899	0.695098	up	no
ENSG00000028137	TNFRSF1B	7133	ENST00000376259	GO:0002718(regulation of cytokine production involved in immune response);GO:0002724(regulation of T cell cytokine production);GO:0002947(tumor necrosis factor receptor superfamily complex);GO:0003176(aortic valve development);GO:0003177(pulmonary valve development);GO:0003332(negative regulation of extracellular matrix constituent secretion);GO:0005031(tumor necrosis factor receptor activity);GO…	04060(Cytokine-cytokine receptor interaction);04061(Viral protein interaction with cytokine and cytokine receptor);04668(TNF signaling pathway);04920(Adipocytokine signaling pathway);05014(Amyotrophic lateral sclerosis);05022(Pathways of neurodegeneration - multiple diseases);05170(Human immunodeficiency virus 1 infection)			TNF receptor superfamily member 1B [Source:HGNC Symbol;Acc:HGNC:11917]	protein_coding	DOID:0014667(disease_of_metabolism);DOID:0050013(carbohydrate_metabolism_disease);DOID:0050117(disease_by_infectious_agent);DOID:0050136(systemic_mycosis);DOID:0050338(primary_bacterial_infectious_disease);DOID:0050686(organ_system_cancer);DOID:0050687(cell_type_cancer);DOID:0050828(artery_disease);DOID:0060005(autoimmune_disease_of_endocrine_system);DOID:0060056(hypersensitivity_reaction_disease…	R-HSA-5668404(TNFA binds TNFR2);R-HSA-5668414(TRAF2 ubiquitinates cIAP1,2 in cIAP1,2:TRAF1:TRAF2:TRAF3:NIK);R-HSA-5668417(cIAP1,2:TRAF2:TRAF3:NIK complex binds TNFR2 trimer);R-HSA-5668454(K63polyUb-cIAP1,2 ubiquitinates TRAF3);R-HSA-5668467(2xTNFR2 binds TNFA trimer:TNFR2);R-HSA-5668481(Protesomal degradation of K48polyUb-TRAF3);R-HSA-5668534(cIAP1,2 ubiquitinates NIK in cIAP1,2:TRAF2::TRAF3:NIK)…	0	0	0	0	0.160753	0.00735155	0.0087499	0.644315	0.0017846	-9.13018	down	yes
ENSG00000136720	HS6ST1	9394	ENST00000469019;ENST00000259241;ENST00000494089	GO:0000139(Golgi membrane);GO:0001525(angiogenesis);GO:0005515(protein binding);GO:0005794(Golgi apparatus);GO:0005887(integral component of plasma membrane);GO:0006024(glycosaminoglycan biosynthetic process);GO:0008146(sulfotransferase activity);GO:0015012(heparan sulfate proteoglycan biosynthetic process);GO:0015015(heparan sulfate proteoglycan biosynthetic process, enzymatic modification);GO:0…	00534(Glycosaminoglycan biosynthesis - heparan sulfate / heparin);00534(Glycosaminoglycan biosynthesis - heparan sulfate / heparin)			heparan sulfate 6-O-sulfotransferase 1 [Source:HGNC Symbol;Acc:HGNC:5201]	processed_transcript;protein_coding		R-HSA-2076419(HS6STs sulfate GlcN at C6 in heparan sulfate/heparin)	7.47251	8.2519	9.01143	10.4055	10.0588	9.00686	0.00878311	0.644315	0.839324	-0.252701	down	no
ENSG00000093000	NUP50	10762	ENST00000347635;ENST00000407019;ENST00000424634;ENST00000417702;ENST00000497960;ENST00000461437;ENST00000434760;ENST00000430547;ENST00000484186;ENST00000493456;ENST00000396096;ENST00000461194;ENST00000432340;ENST00000419387;ENST00000486184;ENST00000491860;ENST00000469163	GO:0005515(protein binding);GO:0005634(nucleus);GO:0005635(nuclear envelope);GO:0005643(nuclear pore);GO:0005654(nucleoplasm);GO:0006606(protein import into nucleus);GO:0006913(nucleocytoplasmic transport);GO:0015031(protein transport);GO:0016020(membrane);GO:0016021(integral component of membrane);GO:0031965(nuclear membrane);GO:0043229(intracellular organelle);GO:0046907(intracellular transport…	03013(RNA transport);05014(Amyotrophic lateral sclerosis);05014(Amyotrophic lateral sclerosis)			nucleoporin 50 [Source:HGNC Symbol;Acc:HGNC:8065]	protein_coding;retained_intron;processed_transcript;nonsense_mediated_decay		R-HSA-111439(Docking of Mature Histone mRNA complex:TAP at the NPC);R-HSA-1176059(Translocation of Influenza A virus nonstructural protein 1 (NS1A) into the nucleus);R-HSA-158441(Transport of the Mature intronless transcript derived mRNA:TAP:Aly/Ref Complex through the NPC);R-HSA-158447(Release of the Mature intronless derived mRNA, TAP, and Aly/Ref from the NPC);R-HSA-158481(Transport of the Mat…	16.043	17.8751	17.3143	18.4254	19.7424	19.0373	0.00875481	0.644315	0.895592	-0.159086	down	no
ENSG00000141279	NPEPPS	9520	ENST00000677710;ENST00000530173;ENST00000526247;ENST00000677226;ENST00000532729;ENST00000322157;ENST00000533573;ENST00000677120;ENST00000678909;ENST00000528751;ENST00000700498;ENST00000677370;ENST00000677664;ENST00000678496;ENST00000700479;ENST00000700480;ENST00000527298;ENST00000700481;ENST00000602788;ENST00000527824;ENST00000676492;ENST00000525401;ENST00000527964;ENST00000530514;ENST00000533538…	GO:0000209(protein polyubiquitination);GO:0004177(aminopeptidase activity);GO:0005634(nucleus);GO:0005737(cytoplasm);GO:0005829(cytosol);GO:0006508(proteolysis);GO:0008233(peptidase activity);GO:0008237(metallopeptidase activity);GO:0008270(zinc ion binding);GO:0016787(hydrolase activity);GO:0042277(peptide binding);GO:0043171(peptide catabolic process);GO:0046872(metal ion binding);GO:0070006(me…				aminopeptidase puromycin sensitive [Source:HGNC Symbol;Acc:HGNC:7900]	nonsense_mediated_decay;protein_coding;processed_transcript;retained_intron		R-HSA-983162(Trimming of N-ter extended precursor fragments by cytosolic aminopeptidases)	13.7435	12.8698	13.0269	14.4021	14.5433	14.5664	0.00875474	0.644315	0.911023	-0.134441	down	no
ENSG00000178691	SUZ12	23512	ENST00000322652;ENST00000580398;ENST00000494429;ENST00000578106	GO:0000122(negative regulation of transcription by RNA polymerase II);GO:0000978(RNA polymerase II cis-regulatory region sequence-specific DNA binding);GO:0001222(transcription corepressor binding);GO:0001739(sex chromatin);GO:0003682(chromatin binding);GO:0003723(RNA binding);GO:0005515(protein binding);GO:0005634(nucleus);GO:0005654(nucleoplasm);GO:0005677(chromatin silencing complex);GO:000573…				SUZ12 polycomb repressive complex 2 subunit [Source:HGNC Symbol;Acc:HGNC:17101]	protein_coding;retained_intron	DOID:0050615(respiratory_system_cancer);DOID:0050686(organ_system_cancer);DOID:0060083(immune_system_cancer);DOID:120(female_reproductive_organ_cancer);DOID:1240(leukemia);DOID:1324(lung_cancer);DOID:1380(endometrial_cancer);DOID:14566(disease_of_cellular_proliferation);DOID:162(cancer);DOID:193(reproductive_organ_cancer);DOID:2531(hematologic_cancer);DOID:363(uterine_cancer);DOID:3905(lung_carci…	R-HSA-212222(PRC2 recruits DNA methyltransferases);R-HSA-212252(Polycomb Repressive Complex 2 (PRC2) Is recruited to chromatin);R-HSA-212263(PRC2 trimethylates histone H3 at lysine-27);R-HSA-212269(DNMT1,3A,3B:PRC2 methylates cytosine and histone H3);R-HSA-3240295(PRC2-EZH2 trimethylates nucleosomes associated with CDKN2A promoter);R-HSA-3240787(E2F1/2/3 stimulates SUZ12 transcription);R-HSA-3240…	23.9681	20.2068	22.1591	18.7004	19.765	19.5833	0.00878382	0.644315	1.14273	0.192486	up	no
ENSG00000115255	REEP6	92840	ENST00000591735;ENST00000233596;ENST00000395479	GO:0001917(photoreceptor inner segment);GO:0005515(protein binding);GO:0005634(nucleus);GO:0005783(endoplasmic reticulum);GO:0005789(endoplasmic reticulum membrane);GO:0007029(endoplasmic reticulum organization);GO:0016020(membrane);GO:0016021(integral component of membrane);GO:0030665(clathrin-coated vesicle membrane);GO:0031410(cytoplasmic vesicle);GO:0032386(regulation of intracellular transpo…				receptor accessory protein 6 [Source:HGNC Symbol;Acc:HGNC:30078]	retained_intron;protein_coding			2.32921	1.98407	2.19499	2.64048	3.63958	3.64049	0.00883981	0.646997	0.656039	-0.608146	down	no
ENSG00000288935	ENSG00000288935		ENST00000689542					novel transcript	lncRNA			0	0	0.021789	0.070607	0.649548	0.718827	0.0088713	0.647877	0.015142	-6.0453	down	yes
ENSG00000177468	OLIG3	167826	ENST00000367734	GO:0000122(negative regulation of transcription by RNA polymerase II);GO:0000785(chromatin);GO:0000978(RNA polymerase II cis-regulatory region sequence-specific DNA binding);GO:0000981(DNA-binding transcription factor activity, RNA polymerase II-specific);GO:0003677(DNA binding);GO:0005515(protein binding);GO:0005634(nucleus);GO:0006355(regulation of DNA-templated transcription);GO:0006357(regula…				oligodendrocyte transcription factor 3 [Source:HGNC Symbol;Acc:HGNC:18003]	protein_coding			0.026284	0	0	0.108769	0.075426	0.25294	0.00889152	0.647933	0.0601279	-4.05582	down	yes
ENSG00000250608	NUDT16-DT	339874	ENST00000502521;ENST00000662294;ENST00000511699;ENST00000660567					NUDT16 divergent transcript [Source:HGNC Symbol;Acc:HGNC:27947]	lncRNA;retained_intron			0.0181694	0.0135735	0.00605713	0.0458832	0.0536814	0.0882015	0.00902055	0.651783	0.201314	-2.31248	down	yes
ENSG00000103502	CDIPT	10423	ENST00000219789;ENST00000563893;ENST00000561555;ENST00000566113;ENST00000563415;ENST00000564296;ENST00000562041	GO:0003881(CDP-diacylglycerol-inositol 3-phosphatidyltransferase activity);GO:0005515(protein binding);GO:0005783(endoplasmic reticulum);GO:0005789(endoplasmic reticulum membrane);GO:0005794(Golgi apparatus);GO:0005886(plasma membrane);GO:0006629(lipid metabolic process);GO:0006661(phosphatidylinositol biosynthetic process);GO:0008654(phospholipid biosynthetic process);GO:0016020(membrane);GO:001…	00562(Inositol phosphate metabolism);00564(Glycerophospholipid metabolism);01100(Metabolic pathways);04070(Phosphatidylinositol signaling system);04070(Phosphatidylinositol signaling system)	K00999	EC:2.7.8.11	CDP-diacylglycerol--inositol 3-phosphatidyltransferase [Source:HGNC Symbol;Acc:HGNC:1769]	protein_coding;retained_intron;nonsense_mediated_decay	DOID:0014667(disease_of_metabolism);DOID:13372(alpha_1_antitrypsin_deficiency);DOID:14566(disease_of_cellular_proliferation);DOID:162(cancer);DOID:2345(plasma_protein_metabolism_disease);DOID:4(disease);DOID:655(inherited_metabolic_disorder)	R-HSA-1482976(CDP-DAG is converted to PI by CDIPT)	11.0684	13.4276	13.8964	15.1647	14.7431	16.3144	0.00902253	0.651783	0.830606	-0.267764	down	no
ENSG00000105865	DUS4L	11062	ENST00000498786;ENST00000422290;ENST00000265720;ENST00000431839;ENST00000443233;ENST00000436411;ENST00000458611;ENST00000467916;ENST00000471763;ENST00000497798;ENST00000485825	GO:0002943(tRNA dihydrouridine synthesis);GO:0008033(tRNA processing);GO:0016491(oxidoreductase activity);GO:0017150(tRNA dihydrouridine synthase activity);GO:0050660(flavin adenine dinucleotide binding);GO:0050660(flavin adenine dinucleotide binding)		K05545	EC:1.3.1.90	dihydrouridine synthase 4 like [Source:HGNC Symbol;Acc:HGNC:21517]	processed_transcript;nonsense_mediated_decay;protein_coding;retained_intron			2.35342	1.87043	0.819469	0.9236	1.01903	0.986097	0.00899859	0.651783	1.72202	0.784098	up	no
ENSG00000250754	LINC02436	101928877	ENST00000509017;ENST00000664058					long intergenic non-protein coding RNA 2436 [Source:HGNC Symbol;Acc:HGNC:53368]	lncRNA			0.0327158	0.049668	0	0	0	0	0.00902264	0.651783	274.613	8.10125	up	yes
ENSG00000164713	BRI3	25798,81618	ENST00000456357;ENST00000539286;ENST00000297290;ENST00000474291;ENST00000473967;ENST00000491463;ENST00000485422	GO:0005515(protein binding);GO:0005634(nucleus);GO:0005737(cytoplasm);GO:0005764(lysosome);GO:0005765(lysosomal membrane);GO:0005886(plasma membrane);GO:0016020(membrane);GO:0016021(integral component of membrane);GO:0035577(azurophil granule membrane);GO:0042802(identical protein binding);GO:0048471(perinuclear region of cytoplasm);GO:0048471(perinuclear region of cytoplasm)				brain protein I3 [Source:HGNC Symbol;Acc:HGNC:1109]	processed_transcript;protein_coding;retained_intron;nonsense_mediated_decay		R-HSA-6798739(Exocytosis of azurophil granule membrane proteins)	0.824794	1.67384	1.02523	2.05619	1.79878	1.66389	0.00912249	0.655078	0.638513	-0.647213	down	no
ENSG00000107872	FBXL15	79176	ENST00000481808;ENST00000457067;ENST00000440407;ENST00000369956;ENST00000425536	GO:0000086(G2/M transition of mitotic cell cycle);GO:0005515(protein binding);GO:0005737(cytoplasm);GO:0005829(cytosol);GO:0009953(dorsal/ventral pattern formation);GO:0016567(protein ubiquitination);GO:0019005(SCF ubiquitin ligase complex);GO:0030282(bone mineralization);GO:0030513(positive regulation of BMP signaling pathway);GO:0031146(SCF-dependent proteasomal ubiquitin-dependent protein cata…				F-box and leucine rich repeat protein 15 [Source:HGNC Symbol;Acc:HGNC:28155]	processed_transcript;protein_coding		R-HSA-8952618(AcM-UBE2M transfers NEDD8 to CRL1 E3 ubiquitin ligase complex);R-HSA-8952620(NEDD8:AcM-UBE2M binds CRL1 E3 ubiquitin ligase complex);R-HSA-8955241(CAND1 binds cytosolic CRL E3 ubiquitin ligases);R-HSA-8955289(COMMDs displace CAND1 from cytosolic CRL E3 ubiquitin ligase complexes);R-HSA-8956040(COP9 signalosome deneddylates cytosolic CRL E3 ubiquitin ligase complexes);R-HSA-8956200(M…	1.99	3.96138	4.21673	5.113	5.37796	5.00993	0.00914297	0.655078	0.655969	-0.608301	down	no
ENSG00000198108	CHSY3	337876	ENST00000305031;ENST00000507545	GO:0000139(Golgi membrane);GO:0005794(Golgi apparatus);GO:0008376(acetylgalactosaminyltransferase activity);GO:0016020(membrane);GO:0016021(integral component of membrane);GO:0016740(transferase activity);GO:0030206(chondroitin sulfate biosynthetic process);GO:0032580(Golgi cisterna membrane);GO:0046872(metal ion binding);GO:0047238(glucuronosyl-N-acetylgalactosaminyl-proteoglycan 4-beta-N-acetyl…	00532(Glycosaminoglycan biosynthesis - chondroitin sulfate / dermatan sulfate);01100(Metabolic pathways);01100(Metabolic pathways)	K13499	EC:2.4.1.175;EC:2.4.1.226	chondroitin sulfate synthase 3 [Source:HGNC Symbol;Acc:HGNC:24293]	protein_coding;processed_transcript		R-HSA-1971487(CHPF,CHSY3 transfer GalNAc to chondroitin);R-HSA-1971491(CHPF,CHPF2,CHSY3 transfer GlcA to chondroitin)	2.93352	2.37524	2.66872	3.25387	3.58507	3.7642	0.0091666	0.655078	0.752369	-0.410487	down	no
ENSG00000158711	ELK4	2005	ENST00000616704;ENST00000617725;ENST00000357992;ENST00000289703	GO:0000122(negative regulation of transcription by RNA polymerase II);GO:0000785(chromatin);GO:0000978(RNA polymerase II cis-regulatory region sequence-specific DNA binding);GO:0000981(DNA-binding transcription factor activity, RNA polymerase II-specific);GO:0001228(DNA-binding transcription activator activity, RNA polymerase II-specific);GO:0003677(DNA binding);GO:0003682(chromatin binding);GO:0…	04010(MAPK signaling pathway);05166(Human T-cell leukemia virus 1 infection);05202(Transcriptional misregulation in cancer);05202(Transcriptional misregulation in cancer)			ETS transcription factor ELK4 [Source:HGNC Symbol;Acc:HGNC:3326]	nonsense_mediated_decay;processed_transcript;protein_coding	DOID:14566(disease_of_cellular_proliferation);DOID:162(cancer);DOID:4(disease)		3.64403	3.11412	3.99712	3.2584	2.77794	2.72206	0.0091278	0.655078	1.22799	0.296304	up	no
ENSG00000288721	ENSG00000288721		ENST00000684631;ENST00000682596;ENST00000683313	GO:0003712(transcription coregulator activity);GO:0005634(nucleus);GO:0006357(regulation of transcription by RNA polymerase II);GO:0016592(mediator complex);GO:0032991(protein-containing complex);GO:0032991(protein-containing complex)				novel protein	nonsense_mediated_decay			1.7134	2.12757	1.70193	0.923518	1.12722	1.69411	0.00915196	0.655078	1.48014	0.565737	up	no
ENSG00000261766	ENSG00000261766		ENST00000567731					novel transcript, antisense to SH2B1	lncRNA			0	0	0	0.593819	0	0.46096	0.00919033	0.655367	0.00028442	-11.7797	down	yes
ENSG00000157423	HYDIN	54768	ENST00000393567;ENST00000321489;ENST00000538382	GO:0002064(epithelial cell development);GO:0003341(cilium movement);GO:0005737(cytoplasm);GO:0005856(cytoskeleton);GO:0005929(cilium);GO:0005930(axoneme);GO:0007420(brain development);GO:0016020(membrane);GO:0021591(ventricular system development);GO:0042995(cell projection);GO:0060438(trachea development);GO:1904158(axonemal central apparatus assembly);GO:1990716(axonemal central apparatus);GO:1…				HYDIN axonemal central pair apparatus protein [Source:HGNC Symbol;Acc:HGNC:19368]	protein_coding			0.00793594	0.00362963	0.00272626	0.0355369	0.0173126	0.0154622	0.00931499	0.65583	0.209215	-2.25694	down	yes
ENSG00000160813	PPP1R35	221908	ENST00000470295;ENST00000487452;ENST00000292330;ENST00000476185;ENST00000491407	GO:0004864(protein phosphatase inhibitor activity);GO:0005515(protein binding);GO:0005737(cytoplasm);GO:0005813(centrosome);GO:0005814(centriole);GO:0005815(microtubule organizing center);GO:0005856(cytoskeleton);GO:0010923(negative regulation of phosphatase activity);GO:0019902(phosphatase binding);GO:0045724(positive regulation of cilium assembly);GO:0048570(notochord morphogenesis);GO:1903724(…				protein phosphatase 1 regulatory subunit 35 [Source:HGNC Symbol;Acc:HGNC:28320]	retained_intron;protein_coding;processed_transcript			5.43017	5.91653	5.36036	8.18267	6.72466	8.81212	0.00927025	0.65583	0.704361	-0.505613	down	no
ENSG00000151693	ASAP2	8853	ENST00000315273;ENST00000281419;ENST00000471687;ENST00000491413;ENST00000484590	GO:0005096(GTPase activator activity);GO:0005515(protein binding);GO:0005737(cytoplasm);GO:0005794(Golgi apparatus);GO:0005886(plasma membrane);GO:0016020(membrane);GO:0032580(Golgi cisterna membrane);GO:0043547(positive regulation of GTPase activity);GO:0046872(metal ion binding);GO:0046872(metal ion binding)	04144(Endocytosis);04666(Fc gamma R-mediated phagocytosis);04666(Fc gamma R-mediated phagocytosis)			ArfGAP with SH3 domain, ankyrin repeat and PH domain 2 [Source:HGNC Symbol;Acc:HGNC:2721]	protein_coding;retained_intron;processed_transcript			6.77662	6.08277	6.71932	5.8324	5.50878	5.28672	0.00925962	0.65583	1.17746	0.235681	up	no
ENSG00000130733	YIPF2	78992	ENST00000253031;ENST00000586748;ENST00000592646;ENST00000591872;ENST00000590329;ENST00000587943;ENST00000588347;ENST00000585858;ENST00000588962;ENST00000592505	GO:0000138(Golgi trans cisterna);GO:0005515(protein binding);GO:0005768(endosome);GO:0005794(Golgi apparatus);GO:0005797(Golgi medial cisterna);GO:0005802(trans-Golgi network);GO:0010008(endosome membrane);GO:0016020(membrane);GO:0016021(integral component of membrane);GO:0016192(vesicle-mediated transport);GO:0030133(transport vesicle);GO:0031267(small GTPase binding);GO:0031902(late endosome me…				Yip1 domain family member 2 [Source:HGNC Symbol;Acc:HGNC:28476]	protein_coding;retained_intron			13.1495	11.8423	11.4567	9.89404	10.4018	9.65006	0.00923301	0.65583	1.21714	0.283498	up	no
ENSG00000112559	MDFI	4188	ENST00000419164	GO:0000122(negative regulation of transcription by RNA polymerase II);GO:0005515(protein binding);GO:0005634(nucleus);GO:0005737(cytoplasm);GO:0009950(dorsal/ventral axis specification);GO:0030154(cell differentiation);GO:0030178(negative regulation of Wnt signaling pathway);GO:0042802(identical protein binding);GO:0042994(cytoplasmic sequestering of transcription factor);GO:0043392(negative regu…				MyoD family inhibitor [Source:HGNC Symbol;Acc:HGNC:6967]	protein_coding	DOID:150(disease_of_mental_health);DOID:303(substance_related_disorder);DOID:4(disease);DOID:9973(substance_dependence)		0.0619646	0.0463482	0.0690408	0	0	0	0.00928947	0.65583	591.179	9.20745	up	yes
ENSG00000277504	ENSG00000277504		ENST00000620306					novel transcript, antisense to JPH3	lncRNA			0.178248	0.338342	0.305556	0	0	0	0.00929627	0.65583	2740.49	11.4202	up	yes
ENSG00000130340	SNX9	51429	ENST00000680863;ENST00000681183;ENST00000679732;ENST00000680464;ENST00000680015;ENST00000680095;ENST00000680974;ENST00000680089;ENST00000681651;ENST00000392185;ENST00000681881;ENST00000681469;ENST00000680680	GO:0000278(mitotic cell cycle);GO:0000281(mitotic cytokinesis);GO:0001726(ruffle);GO:0005515(protein binding);GO:0005545(1-phosphatidylinositol binding);GO:0005737(cytoplasm);GO:0005794(Golgi apparatus);GO:0005802(trans-Golgi network);GO:0005829(cytosol);GO:0005886(plasma membrane);GO:0006886(intracellular protein transport);GO:0006897(endocytosis);GO:0006898(receptor-mediated endocytosis);GO:000…	05132(Salmonella infection);05132(Salmonella infection)			sorting nexin 9 [Source:HGNC Symbol;Acc:HGNC:14973]	protein_coding;retained_intron;nonsense_mediated_decay		R-HSA-421831(trans-Golgi Network Coat Assembly);R-HSA-421833(Vamp And trans-Golgi Network AP-1 Binding Coupled With Cargo Capture);R-HSA-421835(trans-Golgi Network Vesicle Scission);R-HSA-421836(trans-Golgi Network Derived Vesicle Uncoating);R-HSA-8867754(F- and N- BAR domain proteins bind the clathrin-coated pit);R-HSA-8868230(SNX9 recruits components of the actin polymerizing machinery);R-HSA-8…	5.91961	5.77803	5.98708	6.48676	6.4114	7.07987	0.00934141	0.656303	0.885209	-0.175911	down	no
ENSG00000198018	ENTPD7	57089	ENST00000370489;ENST00000472998	GO:0003924(GTPase activity);GO:0004382(GDP phosphatase activity);GO:0005794(Golgi apparatus);GO:0006254(CTP catabolic process);GO:0006256(UDP catabolic process);GO:0009134(nucleoside diphosphate catabolic process);GO:0016020(membrane);GO:0016021(integral component of membrane);GO:0016787(hydrolase activity);GO:0017110(nucleoside diphosphate phosphatase activity);GO:0017111(ribonucleoside triphosp…				ectonucleoside triphosphate diphosphohydrolase 7 [Source:HGNC Symbol;Acc:HGNC:19745]	protein_coding;nonsense_mediated_decay		R-HSA-8851494(NTPDase7 hydrolyzes nucleoside triphosphates)	3.6132	4.02302	4.02062	4.8122	4.85114	4.22187	0.00942683	0.66091	0.839516	-0.252371	down	no
ENSG00000242767	ZBTB20-AS4	100874131	ENST00000472323					ZBTB20 antisense RNA 4 [Source:HGNC Symbol;Acc:HGNC:42423]	lncRNA			0	0	0	0	0.367803	0.47441	0.00950882	0.66467	0.000356204	-11.455	down	yes
[truncated: 32,826 more rows]

## Sheet: GO.Enrichment
X	Y	Level	Fill	Label	Q.value	S	Rich.Factor	Label_Pos	Level_Palette
signal transduction	6	Biological Process	Up	6	1.52892	24	0.0157	6	#B2182BFF
signal transduction	18	Biological Process	Down	18	1.52892	24	0.0157	18	#B2182BFF
regulation of transcription by RNA polymerase II	11	Biological Process	Up	11	1.07193	21	0.0133	11	#B2182BFF
regulation of transcription by RNA polymerase II	10	Biological Process	Down	10	1.07193	21	0.0133	10	#B2182BFF
ion transport	9	Biological Process	Up	9	4.18753	19	0.0317	9	#B2182BFF
ion transport	10	Biological Process	Down	10	4.18753	19	0.0317	10	#B2182BFF
regulation of transcription, DNA-templated	11	Biological Process	Up	11	1.07193	19	0.0135	11	#B2182BFF
regulation of transcription, DNA-templated	8	Biological Process	Down	8	1.07193	19	0.0135	8	#B2182BFF
positive regulation of transcription by RNA polymerase II	7	Biological Process	Up	7	0.770655	13	0.0118	7	#B2182BFF
positive regulation of transcription by RNA polymerase II	6	Biological Process	Down	6	0.770655	13	0.0118	6	#B2182BFF
[truncated: 70 more rows]

## Sheet: KEGG.Enrichment
X	Y	Level	Fill	Label	Q.value	S	Rich.Factor	Label_Pos	Level_Palette
[truncated: 56 more rows]
